# Supplementary material for: Bis­(chloro­acetato-κO)bis(trimethyl­silylmethyl)tin(IV)
Source: Acta Crystallogr Sect E Struct Rep Online. 2011 Aug 2;67(Pt 9):m1190. doi: 10.1107/S1600536811028649 (PMC3200893; doi:10.1107/S1600536811028649)
Supplement: Supplementary file 1 [file e-67-m1190-sup1.cif]

##############################################################################
#                                                                            #
# This CIF contains the data in a paper accepted for publication in          #
# Acta Crystallographica Section E. It conforms to the requirements of       #
# Notes for Authors for Acta Crystallographica Section E, and has been       #
# peer reviewed under the auspices of the IUCr Commission on Journals.       #
#                                                                            #
# Full details of the Crystallographic Information File format               #
# are given in the paper "The Crystallographic Information File (CIF):       #
# a New Standard Archive File for Crystallography" by S. R. Hall, F. H.      #
# Allen and I. D. Brown [Acta Cryst. (1991), A47, 655-685].                  #
#                                                                            #
# The current version of the core CIF dictionary is obtainable from          #
# ftp://ftp.iucr.org/pub/cif_core.dic.                                       #
#                                                                            #
# Software is freely available for graphical display of the structure(s)     #
# in this CIF. For information consult the CIF software page                 #
# http://www.iucr.org/resources/cif/software.                                #
#                                                                            #
# This file may be used for bona fide research purposes within the           #
# scientific community so long as proper attribution is given to the journal # 
# article from which it was obtained.                                        #
#                                                                            #
##############################################################################
data_I
_audit_creation_method     SHELXL-97
_chemical_name_systematic
;
Bis(chloroacetato-\k<i>O</i>)bis(trimethylsilylmethyl)tin(IV)
;
_chemical_name_common     ?
_chemical_formula_moiety     'C12 H26 Cl2 O4 Si2 Sn'
_chemical_formula_sum     'C12 H26 Cl2 O4 Si2 Sn'
_chemical_formula_iupac     '[Sn (C2 H2 Cl O2)2 (C4 H11 Si)2]'
_chemical_formula_weight     480.10
_chemical_melting_point     ?
_symmetry_cell_setting     triclinic
_symmetry_space_group_name_H-M     'P -1'
_symmetry_space_group_name_Hall     '-P 1'
loop_
    _symmetry_equiv_pos_as_xyz
    'x, y, z'
    '-x, -y, -z'
_cell_length_a     10.258(3)
_cell_length_b     10.767(3)
_cell_length_c     10.808(3)
_cell_angle_alpha     71.529(2)
_cell_angle_beta     88.733(3)
_cell_angle_gamma     74.457(3)
_cell_volume     1088.2(5)
_cell_formula_units_Z     2
_cell_measurement_reflns_used     4282
_cell_measurement_theta_min     2.36
_cell_measurement_theta_max     26.20
_cell_measurement_temperature     293(2)
_exptl_crystal_description     block
_exptl_crystal_colour     colorless
_exptl_crystal_size_max     0.28
_exptl_crystal_size_mid     0.22
_exptl_crystal_size_min     0.17
_exptl_crystal_density_diffrn     1.465
_exptl_crystal_density_meas     ?
_exptl_crystal_density_method     'not measured'
_exptl_crystal_F_000     484
_exptl_absorpt_coefficient_mu     1.538
_exptl_absorpt_correction_type     multi-scan
_exptl_absorpt_process_details     '(SADABS; Bruker, 1997)'
_exptl_absorpt_correction_T_min     0.6726
_exptl_absorpt_correction_T_max     0.7800
_exptl_special_details
;
;
_diffrn_ambient_temperature     293(2)
_diffrn_radiation_type     MoK\a
_diffrn_radiation_wavelength     0.71073
_diffrn_radiation_source     'fine-focus sealed tube'
_diffrn_radiation_monochromator     graphite
_diffrn_measurement_device_type     'Bruker SMART CCD'
_diffrn_measurement_method     '\f and \w scans'
_diffrn_detector_area_resol_mean     ?
_diffrn_reflns_number     6849
_diffrn_reflns_av_R_equivalents     0.0289
_diffrn_reflns_av_sigmaI/netI     0.0441
_diffrn_reflns_theta_min     2.07
_diffrn_reflns_theta_max     25.00
_diffrn_reflns_theta_full     25.00
_diffrn_measured_fraction_theta_max     0.991
_diffrn_measured_fraction_theta_full     0.991
_diffrn_reflns_limit_h_min     -12
_diffrn_reflns_limit_h_max     12
_diffrn_reflns_limit_k_min     -12
_diffrn_reflns_limit_k_max     12
_diffrn_reflns_limit_l_min     -12
_diffrn_reflns_limit_l_max     12
_diffrn_standards_number     ?
_diffrn_standards_interval_count     ?
_diffrn_standards_interval_time     ?
_diffrn_standards_decay_%     ?
_refine_special_details
;
Refinement of <i>F</i>^2^ against ALL reflections. The weighted <i>R</i>-factor
<i>wR</i> and goodness of fit <i>S</i> are based on <i>F</i>^2^, conventional
<i>R</i>-factors <i>R</i> are based on <i>F</i>, with <i>F</i> set to zero for
negative <i>F</i>^2^. The threshold expression of <i>F</i>^2^ >
\s(<i>F</i>^2^) is used only for calculating <i>R</i>-factors(gt) <i>etc</i>.
and is not relevant to the choice of reflections for refinement.
<i>R</i>-factors based on <i>F</i>^2^ are statistically about twice as large
as those based on <i>F</i>, and <i>R</i>- factors based on ALL data will be
even larger.
;
_reflns_number_total     3792
_reflns_number_gt     3311
_reflns_threshold_expression     'I>2\s(I)'
_refine_ls_structure_factor_coef     Fsqd
_refine_ls_matrix_type     full
_refine_ls_R_factor_all     0.0389
_refine_ls_R_factor_gt     0.0318
_refine_ls_wR_factor_gt     0.0833
_refine_ls_wR_factor_ref     0.0894
_refine_ls_goodness_of_fit_ref     1.036
_refine_ls_restrained_S_all     1.036
_refine_ls_number_reflns     3792
_refine_ls_number_parameters     197
_refine_ls_number_restraints     0
_refine_ls_hydrogen_treatment     constr
_refine_ls_weighting_scheme     calc
_refine_ls_weighting_details
         'calc w=1/[\s^2^(Fo^2^)+(0.0478P)^2^+0.2466P] where P=(Fo^2^+2Fc^2^)/3'
_atom_sites_solution_hydrogens     geom
_atom_sites_solution_primary     direct
_atom_sites_solution_secondary     difmap
_refine_ls_shift/su_max     0.000
_refine_ls_shift/su_mean     0.000
_refine_diff_density_max     0.663
_refine_diff_density_min     -0.465
_refine_ls_extinction_method     none
loop_
    _atom_type_symbol
    _atom_type_description
    _atom_type_scat_dispersion_real
    _atom_type_scat_dispersion_imag
    _atom_type_scat_source
    'C' 'C' 0.0033 0.0016
                         'International Tables Vol C Tables 4.2.6.8 and 6.1.1.4'
    'H' 'H' 0.0000 0.0000
                         'International Tables Vol C Tables 4.2.6.8 and 6.1.1.4'
    'Cl' 'Cl' 0.1484 0.1585
                         'International Tables Vol C Tables 4.2.6.8 and 6.1.1.4'
    'O' 'O' 0.0106 0.0060
                         'International Tables Vol C Tables 4.2.6.8 and 6.1.1.4'
    'Si' 'Si' 0.0817 0.0704
                         'International Tables Vol C Tables 4.2.6.8 and 6.1.1.4'
    'Sn' 'Sn' -0.6537 1.4246
                         'International Tables Vol C Tables 4.2.6.8 and 6.1.1.4'
_computing_data_collection     'SMART (Bruker, 1997)'
_computing_cell_refinement     'SAINT (Bruker, 1997)'
_computing_data_reduction     'SAINT (Bruker, 1997)'
_computing_structure_solution     'SHELXS97 (Sheldrick, 2008)'
_computing_structure_refinement     'SHELXL97 (Sheldrick, 2008)'
_computing_molecular_graphics
                             'SHELXTL (Sheldrick, 2008) and PLATON (Spek, 2009)'
_computing_publication_material     'SHELXTL (Sheldrick, 2008)'
loop_
    _atom_site_type_symbol
    _atom_site_label
    _atom_site_fract_x
    _atom_site_fract_y
    _atom_site_fract_z
    _atom_site_U_iso_or_equiv
    _atom_site_adp_type
    _atom_site_calc_flag
    _atom_site_refinement_flags
    _atom_site_occupancy
    _atom_site_symmetry_multiplicity
    _atom_site_disorder_assembly
    _atom_site_disorder_group
    Sn Sn1 -0.01272(2) 0.16291(2) 0.24712(2) 0.04461(12) Uani d . 1 1 . .
    Cl Cl1 -0.12820(13) 0.38500(12) -0.28104(11) 0.0775(3) Uani d . 1 1 . .
    Cl Cl2 0.21959(14) 0.16555(14) 0.68827(12) 0.0881(4) Uani d . 1 1 . .
    Si Si1 0.30636(12) -0.02143(12) 0.20680(13) 0.0655(3) Uani d . 1 1 . .
    Si Si2 -0.32332(11) 0.38179(11) 0.26896(12) 0.0557(3) Uani d . 1 1 . .
    O O1 0.0062(3) 0.3146(3) 0.0762(2) 0.0587(7) Uani d . 1 1 . .
    O O2 -0.1018(3) 0.2024(3) -0.0036(3) 0.0728(8) Uani d . 1 1 . .
    O O3 0.0812(3) 0.2754(3) 0.3262(2) 0.0551(6) Uani d . 1 1 . .
    O O4 0.0642(3) 0.1058(3) 0.4965(3) 0.0639(7) Uani d . 1 1 . .
    C C1 -0.0506(4) 0.2954(4) -0.0207(4) 0.0553(9) Uani d . 1 1 . .
    C C2 -0.0398(5) 0.3963(4) -0.1488(4) 0.0705(12) Uani d . 1 1 . .
    H H2A 0.0552 0.3833 -0.1664 0.085 Uiso calc R 1 1 . .
    H H2B -0.0745 0.4872 -0.1429 0.085 Uiso calc R 1 1 . .
    C C3 0.1012(4) 0.2083(4) 0.4492(4) 0.0490(8) Uani d . 1 1 . .
    C C4 0.1715(5) 0.2691(5) 0.5255(4) 0.0690(11) Uani d . 1 1 . .
    H H4A 0.1115 0.3560 0.5250 0.083 Uiso calc R 1 1 . .
    H H4B 0.2517 0.2865 0.4823 0.083 Uiso calc R 1 1 . .
    C C5 0.1288(4) -0.0193(3) 0.2482(4) 0.0522(9) Uani d . 1 1 . .
    H H5A 0.1332 -0.0846 0.3349 0.063 Uiso calc R 1 1 . .
    H H5B 0.0918 -0.0536 0.1881 0.063 Uiso calc R 1 1 . .
    C C6 0.3067(8) 0.0900(10) 0.0410(8) 0.273(9) Uani d . 1 1 . .
    H H6A 0.3984 0.0795 0.0158 0.409 Uiso calc R 1 1 . .
    H H6B 0.2665 0.1829 0.0367 0.409 Uiso calc R 1 1 . .
    H H6C 0.2555 0.0668 -0.0173 0.409 Uiso calc R 1 1 . .
    C C7 0.4046(5) -0.1965(5) 0.2236(7) 0.1012(18) Uani d . 1 1 . .
    H H7A 0.3617 -0.2310 0.1687 0.152 Uiso calc R 1 1 . .
    H H7B 0.4086 -0.2530 0.3130 0.152 Uiso calc R 1 1 . .
    H H7C 0.4949 -0.1971 0.1978 0.152 Uiso calc R 1 1 . .
    C C8 0.3879(6) 0.0365(10) 0.3186(11) 0.214(6) Uani d . 1 1 . .
    H H8A 0.4825 0.0230 0.3034 0.320 Uiso calc R 1 1 . .
    H H8B 0.3783 -0.0146 0.4073 0.320 Uiso calc R 1 1 . .
    H H8C 0.3458 0.1316 0.3039 0.320 Uiso calc R 1 1 . .
    C C9 -0.2193(4) 0.2046(4) 0.2868(4) 0.0571(9) Uani d . 1 1 . .
    H H9A -0.2643 0.1716 0.2309 0.069 Uiso calc R 1 1 . .
    H H9B -0.2242 0.1491 0.3761 0.069 Uiso calc R 1 1 . .
    C C10 -0.3256(6) 0.4976(5) 0.0999(5) 0.0943(17) Uani d . 1 1 . .
    H H10A -0.3485 0.4573 0.0389 0.141 Uiso calc R 1 1 . .
    H H10B -0.2377 0.5125 0.0842 0.141 Uiso calc R 1 1 . .
    H H10C -0.3918 0.5831 0.0890 0.141 Uiso calc R 1 1 . .
    C C11 -0.4989(5) 0.3740(6) 0.3089(7) 0.106(2) Uani d . 1 1 . .
    H H11A -0.5310 0.3297 0.2563 0.158 Uiso calc R 1 1 . .
    H H11B -0.5572 0.4647 0.2911 0.158 Uiso calc R 1 1 . .
    H H11C -0.4991 0.3235 0.3997 0.158 Uiso calc R 1 1 . .
    C C12 -0.2531(6) 0.4483(6) 0.3835(6) 0.0938(17) Uani d . 1 1 . .
    H H12A -0.3184 0.5282 0.3900 0.141 Uiso calc R 1 1 . .
    H H12B -0.1716 0.4711 0.3516 0.141 Uiso calc R 1 1 . .
    H H12C -0.2329 0.3801 0.4682 0.141 Uiso calc R 1 1 . .
loop_
    _atom_site_aniso_label
    _atom_site_aniso_U_11
    _atom_site_aniso_U_22
    _atom_site_aniso_U_33
    _atom_site_aniso_U_12
    _atom_site_aniso_U_13
    _atom_site_aniso_U_23
    Sn1 0.04811(17) 0.03622(16) 0.04990(18) -0.00954(11) 0.00200(11)
                                                                    -0.01605(11)
    Cl1 0.0991(9) 0.0731(7) 0.0580(6) -0.0221(6) -0.0174(6) -0.0180(5)
    Cl2 0.1022(9) 0.0869(8) 0.0676(7) -0.0131(7) -0.0258(6) -0.0234(6)
    Si1 0.0532(6) 0.0532(6) 0.0860(8) -0.0106(5) 0.0203(6) -0.0210(6)
    Si2 0.0491(6) 0.0472(6) 0.0674(7) -0.0030(5) -0.0021(5) -0.0221(5)
    O1 0.0770(18) 0.0549(15) 0.0437(14) -0.0206(13) 0.0012(13) -0.0131(12)
    O2 0.099(2) 0.0588(18) 0.0646(18) -0.0337(16) 0.0015(16) -0.0157(14)
    O3 0.0723(17) 0.0488(14) 0.0472(15) -0.0191(12) -0.0033(12) -0.0169(12)
    O4 0.0792(19) 0.0548(16) 0.0637(17) -0.0303(14) 0.0067(14) -0.0177(13)
    C1 0.068(2) 0.043(2) 0.052(2) -0.0127(18) 0.0034(18) -0.0148(17)
    C2 0.106(3) 0.065(3) 0.046(2) -0.038(2) -0.005(2) -0.0133(19)
    C3 0.049(2) 0.0449(19) 0.056(2) -0.0107(16) 0.0041(16) -0.0215(17)
    C4 0.093(3) 0.067(3) 0.056(2) -0.033(2) -0.004(2) -0.022(2)
    C5 0.057(2) 0.0384(18) 0.059(2) -0.0105(16) 0.0070(17) -0.0167(16)
    C6 0.148(7) 0.238(11) 0.212(10) 0.066(7) 0.128(7) 0.121(8)
    C7 0.073(3) 0.077(3) 0.155(6) -0.008(3) 0.024(3) -0.051(4)
    C8 0.067(4) 0.272(12) 0.420(17) -0.044(5) 0.025(7) -0.276(13)
    C9 0.050(2) 0.0434(19) 0.074(3) -0.0112(16) 0.0034(18) -0.0165(18)
    C10 0.097(4) 0.063(3) 0.089(4) 0.008(3) -0.012(3) -0.004(3)
    C11 0.058(3) 0.084(4) 0.174(6) -0.010(3) 0.024(3) -0.049(4)
    C12 0.095(4) 0.094(4) 0.106(4) -0.010(3) -0.002(3) -0.064(3)
_geom_special_details
;
All e.s.d.'s (except the e.s.d. in the dihedral angle between two l.s. planes)
are estimated using the full covariance matrix. The cell e.s.d.'s are taken
into account individually in the estimation of e.s.d.'s in distances, angles
and torsion angles; correlations between e.s.d.'s in cell parameters are only
used when they are defined by crystal symmetry. An approximate (isotropic)
treatment of cell e.s.d.'s is used for estimating e.s.d.'s involving l.s.
planes.
;
loop_
    _geom_bond_atom_site_label_1
    _geom_bond_atom_site_label_2
    _geom_bond_site_symmetry_2
    _geom_bond_distance
    _geom_bond_publ_flag
    Sn1 O1 . 2.088(3) ?
    Sn1 C5 . 2.102(3) ?
    Sn1 O3 . 2.108(2) ?
    Sn1 C9 . 2.108(4) ?
    Cl1 C2 . 1.762(4) ?
    Cl2 C4 . 1.755(4) ?
    Si1 C6 . 1.814(7) ?
    Si1 C8 . 1.831(7) ?
    Si1 C7 . 1.837(5) ?
    Si1 C5 . 1.862(4) ?
    Si2 C10 . 1.854(5) ?
    Si2 C12 . 1.855(5) ?
    Si2 C11 . 1.860(5) ?
    Si2 C9 . 1.871(4) ?
    O1 C1 . 1.306(5) ?
    O2 C1 . 1.214(5) ?
    O3 C3 . 1.287(4) ?
    O4 C3 . 1.217(4) ?
    C1 C2 . 1.488(5) ?
    C2 H2A . 0.9700 ?
    C2 H2B . 0.9700 ?
    C3 C4 . 1.500(5) ?
    C4 H4A . 0.9700 ?
    C4 H4B . 0.9700 ?
    C5 H5A . 0.9700 ?
    C5 H5B . 0.9700 ?
    C6 H6A . 0.9600 ?
    C6 H6B . 0.9600 ?
    C6 H6C . 0.9600 ?
    C7 H7A . 0.9600 ?
    C7 H7B . 0.9600 ?
    C7 H7C . 0.9600 ?
    C8 H8A . 0.9600 ?
    C8 H8B . 0.9600 ?
    C8 H8C . 0.9600 ?
    C9 H9A . 0.9700 ?
    C9 H9B . 0.9700 ?
    C10 H10A . 0.9600 ?
    C10 H10B . 0.9600 ?
    C10 H10C . 0.9600 ?
    C11 H11A . 0.9600 ?
    C11 H11B . 0.9600 ?
    C11 H11C . 0.9600 ?
    C12 H12A . 0.9600 ?
    C12 H12B . 0.9600 ?
    C12 H12C . 0.9600 ?
loop_
    _geom_angle_atom_site_label_1
    _geom_angle_atom_site_label_2
    _geom_angle_atom_site_label_3
    _geom_angle_site_symmetry_1
    _geom_angle_site_symmetry_3
    _geom_angle
    _geom_angle_publ_flag
    O1 Sn1 C5 . . 107.45(13) ?
    O1 Sn1 O3 . . 79.95(10) ?
    C5 Sn1 O3 . . 109.82(13) ?
    O1 Sn1 C9 . . 107.52(13) ?
    C5 Sn1 C9 . . 131.13(15) ?
    O3 Sn1 C9 . . 109.00(13) ?
    C6 Si1 C8 . . 108.8(6) ?
    C6 Si1 C7 . . 110.4(4) ?
    C8 Si1 C7 . . 107.7(3) ?
    C6 Si1 C5 . . 109.7(3) ?
    C8 Si1 C5 . . 110.8(3) ?
    C7 Si1 C5 . . 109.4(2) ?
    C10 Si2 C12 . . 108.7(3) ?
    C10 Si2 C11 . . 109.7(3) ?
    C12 Si2 C11 . . 109.7(3) ?
    C10 Si2 C9 . . 111.1(2) ?
    C12 Si2 C9 . . 110.1(2) ?
    C11 Si2 C9 . . 107.5(2) ?
    C1 O1 Sn1 . . 107.4(2) ?
    C3 O3 Sn1 . . 104.6(2) ?
    O2 C1 O1 . . 121.8(4) ?
    O2 C1 C2 . . 126.1(4) ?
    O1 C1 C2 . . 112.1(3) ?
    C1 C2 Cl1 . . 114.0(3) ?
    C1 C2 H2A . . 108.8 ?
    Cl1 C2 H2A . . 108.8 ?
    C1 C2 H2B . . 108.8 ?
    Cl1 C2 H2B . . 108.8 ?
    H2A C2 H2B . . 107.7 ?
    O4 C3 O3 . . 121.6(3) ?
    O4 C3 C4 . . 124.6(4) ?
    O3 C3 C4 . . 113.8(3) ?
    C3 C4 Cl2 . . 113.7(3) ?
    C3 C4 H4A . . 108.8 ?
    Cl2 C4 H4A . . 108.8 ?
    C3 C4 H4B . . 108.8 ?
    Cl2 C4 H4B . . 108.8 ?
    H4A C4 H4B . . 107.7 ?
    Si1 C5 Sn1 . . 120.42(18) ?
    Si1 C5 H5A . . 107.2 ?
    Sn1 C5 H5A . . 107.2 ?
    Si1 C5 H5B . . 107.2 ?
    Sn1 C5 H5B . . 107.2 ?
    H5A C5 H5B . . 106.9 ?
    Si1 C6 H6A . . 109.5 ?
    Si1 C6 H6B . . 109.5 ?
    H6A C6 H6B . . 109.5 ?
    Si1 C6 H6C . . 109.5 ?
    H6A C6 H6C . . 109.5 ?
    H6B C6 H6C . . 109.5 ?
    Si1 C7 H7A . . 109.5 ?
    Si1 C7 H7B . . 109.5 ?
    H7A C7 H7B . . 109.5 ?
    Si1 C7 H7C . . 109.5 ?
    H7A C7 H7C . . 109.5 ?
    H7B C7 H7C . . 109.5 ?
    Si1 C8 H8A . . 109.5 ?
    Si1 C8 H8B . . 109.5 ?
    H8A C8 H8B . . 109.5 ?
    Si1 C8 H8C . . 109.5 ?
    H8A C8 H8C . . 109.5 ?
    H8B C8 H8C . . 109.5 ?
    Si2 C9 Sn1 . . 121.39(19) ?
    Si2 C9 H9A . . 107.0 ?
    Sn1 C9 H9A . . 107.0 ?
    Si2 C9 H9B . . 107.0 ?
    Sn1 C9 H9B . . 107.0 ?
    H9A C9 H9B . . 106.7 ?
    Si2 C10 H10A . . 109.5 ?
    Si2 C10 H10B . . 109.5 ?
    H10A C10 H10B . . 109.5 ?
    Si2 C10 H10C . . 109.5 ?
    H10A C10 H10C . . 109.5 ?
    H10B C10 H10C . . 109.5 ?
    Si2 C11 H11A . . 109.5 ?
    Si2 C11 H11B . . 109.5 ?
    H11A C11 H11B . . 109.5 ?
    Si2 C11 H11C . . 109.5 ?
    H11A C11 H11C . . 109.5 ?
    H11B C11 H11C . . 109.5 ?
    Si2 C12 H12A . . 109.5 ?
    Si2 C12 H12B . . 109.5 ?
    H12A C12 H12B . . 109.5 ?
    Si2 C12 H12C . . 109.5 ?
    H12A C12 H12C . . 109.5 ?
    H12B C12 H12C . . 109.5 ?
loop_
    _geom_torsion_atom_site_label_1
    _geom_torsion_atom_site_label_2
    _geom_torsion_atom_site_label_3
    _geom_torsion_atom_site_label_4
    _geom_torsion_site_symmetry_1
    _geom_torsion_site_symmetry_2
    _geom_torsion_site_symmetry_3
    _geom_torsion_site_symmetry_4
    _geom_torsion
    _geom_torsion_publ_flag
    C5 Sn1 O1 C1 . . . . 75.3(3) ?
    O3 Sn1 O1 C1 . . . . -176.9(3) ?
    C9 Sn1 O1 C1 . . . . -70.0(3) ?
    O1 Sn1 O3 C3 . . . . -176.4(2) ?
    C5 Sn1 O3 C3 . . . . -71.3(2) ?
    C9 Sn1 O3 C3 . . . . 78.4(2) ?
    Sn1 O1 C1 O2 . . . . -0.3(5) ?
    Sn1 O1 C1 C2 . . . . -178.5(3) ?
    O2 C1 C2 Cl1 . . . . 7.5(6) ?
    O1 C1 C2 Cl1 . . . . -174.5(3) ?
    Sn1 O3 C3 O4 . . . . -2.1(4) ?
    Sn1 O3 C3 C4 . . . . 178.5(3) ?
    O4 C3 C4 Cl2 . . . . 9.0(6) ?
    O3 C3 C4 Cl2 . . . . -171.7(3) ?
    C6 Si1 C5 Sn1 . . . . -61.1(5) ?
    C8 Si1 C5 Sn1 . . . . 59.1(5) ?
    C7 Si1 C5 Sn1 . . . . 177.7(3) ?
    O1 Sn1 C5 Si1 . . . . 45.7(2) ?
    O3 Sn1 C5 Si1 . . . . -39.7(3) ?
    C9 Sn1 C5 Si1 . . . . 179.58(19) ?
    C10 Si2 C9 Sn1 . . . . 58.6(3) ?
    C12 Si2 C9 Sn1 . . . . -62.0(3) ?
    C11 Si2 C9 Sn1 . . . . 178.6(3) ?
    O1 Sn1 C9 Si2 . . . . -42.7(3) ?
    C5 Sn1 C9 Si2 . . . . -176.64(19) ?
    O3 Sn1 C9 Si2 . . . . 42.4(3) ?
data_global
_journal_date_recd_electronic     2011-06-12
_journal_date_accepted     2011-07-17
_journal_name_full     'Acta Crystallographica, Section E'
_journal_year     2011
_journal_volume     67
_journal_issue      9
_journal_page_first     m1190
_journal_page_last     m1190
_journal_paper_category     QM
_journal_coeditor_code     LH5269
_publ_contact_author_name     'Dr. Qibao, Wang'
_publ_contact_author_address
;
Department of Pharmacy
Jining Medical College
No.669,Xueyuan Road,Rizhao
Shandong 276826
P.R. China
;
_publ_contact_author_email     'wqb_wangqibao@163.com'
_publ_contact_author_fax     ?
_publ_contact_author_phone     ?
_publ_section_title
;
Bis(chloroacetato-\k<i>O</i>)bis(trimethylsilylmethyl)tin(IV)
;
loop_
    _publ_author_name
    _publ_author_address
    'Ding, Rui-Fang '
; Department of Pharmacy
  Jining Medical College
  Xueyuan Road 669, Rizhao
   People's Republic of China
;
    'Wang, Qi-Bao'
; Department of Pharmacy
  Jining Medical College
  Xueyuan Road 669, Rizhao
   People's Republic of China
;
