# Supplementary material for: Bis­(chloro­acetato-κO)bis(trimethyl­silylmethyl)tin(IV)
Source: Acta Crystallogr Sect E Struct Rep Online. 2011 Aug 2;67(Pt 9):m1190. doi: 10.1107/S1600536811028649 (PMC3200893; doi:10.1107/S1600536811028649)
Supplement: Supplementary file 2 [file e-67-m1190-Isup2.hkl]

# 
# h,k,l, Fc-squared, Fo-squared, sigma(Fo-squared) and status flag 
# 
data_I
_shelx_title ' 1 in  P-1' 
_shelx_refln_list_code          4 
_shelx_F_calc_maximum      213.66 
_exptl_crystal_F_000       484.00 
_reflns_d_resolution_high  0.8409 
 
loop_ 
 _symmetry_equiv_pos_as_xyz 
 'x, y, z' 
 '-x, -y, -z' 
 
_cell_length_a    10.2580 
_cell_length_b    10.7670 
_cell_length_c    10.8080 
_cell_angle_alpha  71.529 
_cell_angle_beta   88.733 
_cell_angle_gamma  74.457 
 
_shelx_F_squared_multiplier     1.000 
 
loop_ 
 _refln_index_h 
 _refln_index_k 
 _refln_index_l 
 _refln_F_squared_calc 
 _refln_F_squared_meas 
 _refln_F_squared_sigma 
 _refln_observed_status 
   2   0   0     3187.22     3059.24     73.97 o 
   3   0   0     8783.38     8858.09    212.47 o 
   4   0   0     2662.79     2612.61     56.75 o 
   5   0   0      404.29      373.01      9.94 o 
   6   0   0     2136.33     2324.32     51.52 o 
   7   0   0      839.41      857.52     21.20 o 
   8   0   0      359.66      392.22     36.67 o 
   9   0   0      783.38      802.09     28.69 o 
  10   0   0      455.91      448.51     20.28 o 
  11   0   0        0.23       -4.52      4.96 o 
 -11   1   0       17.00       15.38      5.40 o 
 -10   1   0       31.56       24.73      8.20 o 
  -9   1   0       61.25       62.01      6.13 o 
  -8   1   0      106.04       99.97     14.88 o 
  -7   1   0       17.52       24.69      3.42 o 
  -6   1   0        6.11        2.70      4.31 o 
  -5   1   0      690.92      727.95     27.18 o 
  -4   1   0       14.24       14.23      2.16 o 
  -3   1   0      108.02      118.19      5.18 o 
  -2   1   0      732.61      695.53     23.75 o 
  -1   1   0      534.56      589.83     19.86 o 
   0   1   0     2538.86     3054.47    139.59 o 
   1   1   0     2672.53     2292.03    102.96 o 
   2   1   0      224.50      236.77     19.85 o 
   3   1   0     5036.49     5108.50    163.75 o 
   4   1   0     3816.59     3359.14     81.89 o 
   5   1   0     1357.93     1250.21     43.39 o 
   6   1   0      182.44      212.75      7.12 o 
   7   1   0     1542.84     1427.33     33.06 o 
   8   1   0      804.59      876.76     31.71 o 
   9   1   0      512.59      545.54     23.93 o 
  10   1   0      974.12     1020.23     57.82 o 
  11   1   0      241.14      288.68     17.62 o 
 -11   2   0      257.85      248.76     21.35 o 
 -10   2   0       99.22       81.17      9.27 o 
  -9   2   0      429.78      380.27     23.30 o 
  -8   2   0     1152.66     1144.70     32.01 o 
  -7   2   0      131.54      127.49     14.67 o 
  -6   2   0      439.31      490.95     16.39 o 
  -5   2   0     3884.01     3912.49    105.04 o 
  -4   2   0     1031.07     1025.96     35.82 o 
  -3   2   0      348.10      369.32     11.65 o 
  -2   2   0     3511.80     4040.86    106.49 o 
  -1   2   0      879.60      941.33     25.72 o 
   0   2   0     2851.44     3325.55    135.41 o 
   1   2   0    22114.18    24336.78    772.45 o 
   2   2   0     5770.50     4884.08    157.35 o 
   3   2   0      206.83      206.57     12.73 o 
   4   2   0     1400.03     1496.48     40.90 o 
   5   2   0      553.73      535.44     17.69 o 
   6   2   0      197.90      222.18     34.51 o 
   7   2   0      124.04      119.95      6.86 o 
   8   2   0       40.41       31.22      6.08 o 
   9   2   0        3.82        3.44      4.45 o 
  10   2   0        0.74        2.37      5.49 o 
  11   2   0       13.16       21.73     12.94 o 
  12   2   0       30.75       27.17     14.23 o 
 -10   3   0      171.25      167.29     24.59 o 
  -9   3   0      216.06      227.98     10.87 o 
  -8   3   0      484.57      477.31     49.83 o 
  -7   3   0      365.15      381.78     18.12 o 
  -6   3   0        1.73       -1.73      3.45 o 
  -5   3   0     2467.40     2568.77     85.94 o 
  -4   3   0     5211.41     5638.71    256.13 o 
  -3   3   0     1501.34     1640.72     45.45 o 
  -2   3   0     3697.02     4076.55    108.20 o 
  -1   3   0    10279.12    10941.58    348.90 o 
   0   3   0     3765.78     4423.69    142.53 o 
   1   3   0     1295.85     1371.66     45.66 o 
   2   3   0      371.01      345.31     10.37 o 
   3   3   0     1915.37     1758.98     68.05 o 
   4   3   0     3084.12     2959.30     78.84 o 
   5   3   0     9079.47     8717.71    306.53 o 
   6   3   0     1181.39     1113.59     31.94 o 
   7   3   0       49.51       51.19      4.95 o 
   8   3   0      914.65      896.69     34.32 o 
   9   3   0      472.11      520.30     23.18 o 
  10   3   0       25.25       23.21      6.51 o 
  11   3   0      167.27      173.12     21.57 o 
  12   3   0       45.87       40.98     14.67 o 
  -9   4   0        0.03       -5.18      3.45 o 
  -8   4   0        0.01       -5.61      5.18 o 
  -7   4   0        0.08        5.23      4.44 o 
  -6   4   0      103.99       90.09     12.94 o 
  -5   4   0       75.46       77.21      5.99 o 
  -4   4   0      189.54      201.67      9.21 o 
  -3   4   0        2.13        0.86      2.31 o 
  -2   4   0      844.11      877.41     25.46 o 
  -1   4   0      995.90      921.84     32.80 o 
   0   4   0     2633.14     2861.18     93.82 o 
   1   4   0     3603.76     4048.93    131.23 o 
   2   4   0     3774.96     4115.01    108.48 o 
   3   4   0     4058.56     4538.65    244.89 o 
   4   4   0     3293.02     3170.47    208.80 o 
   5   4   0     2244.60     2248.30    121.37 o 
   6   4   0     2648.27     2638.09    115.33 o 
   7   4   0      611.31      601.96     54.79 o 
   8   4   0     1236.09     1177.76     43.48 o 
   9   4   0      922.15      936.73     36.46 o 
  10   4   0      193.46      188.88     14.67 o 
  11   4   0      102.73      129.85     11.90 o 
  12   4   0      197.03      233.84     19.20 o 
  -9   5   0      341.71      370.11     29.76 o 
  -8   5   0      227.83      238.54     22.00 o 
  -7   5   0      513.49      561.06     37.10 o 
  -6   5   0      547.55      629.28     68.60 o 
  -5   5   0       26.84       36.53      7.12 o 
  -4   5   0      408.94      425.61     19.19 o 
  -3   5   0     1254.10     1371.78     39.28 o 
  -2   5   0       46.02       41.04      5.39 o 
  -1   5   0      118.23      113.50      7.74 o 
   0   5   0     4182.31     4548.72    148.16 o 
   1   5   0      340.80      369.49     15.52 o 
   2   5   0      257.41      317.51     13.72 o 
   3   5   0      485.54      575.06     23.95 o 
   4   5   0      274.12      268.36      9.65 o 
   5   5   0       69.99       82.25      5.09 o 
   6   5   0       30.53       31.08      7.55 o 
   7   5   0        0.30       -3.66      2.44 o 
   8   5   0       19.87       17.13      5.16 o 
   9   5   0        5.58        2.13      4.54 o 
  10   5   0        0.98        1.93      7.12 o 
  11   5   0      143.25      184.02     14.02 o 
  12   5   0       76.97       85.20     10.75 o 
  -8   6   0      235.55      231.21     22.86 o 
  -7   6   0      180.36      195.40     19.84 o 
  -6   6   0      983.93     1063.37     41.63 o 
  -5   6   0     1553.91     1643.37     59.18 o 
  -4   6   0      858.32      940.93     36.29 o 
  -3   6   0     1401.41     1444.84     51.86 o 
  -2   6   0      939.00      990.73     37.07 o 
  -1   6   0      104.97      138.14      9.40 o 
   0   6   0     4030.44     4215.87    138.30 o 
   1   6   0     6806.45     7208.46    232.81 o 
   2   6   0     2066.15     2203.79     74.49 o 
   3   6   0     4099.82     4264.65    113.53 o 
   4   6   0     5383.48     5334.25    141.58 o 
   5   6   0     1050.93     1060.20     99.26 o 
   6   6   0      534.14      509.35     16.91 o 
   7   6   0     1235.11     1192.17     37.55 o 
   8   6   0      333.60      328.84     16.46 o 
   9   6   0      199.72      199.72     23.51 o 
  10   6   0      487.40      533.84     24.55 o 
  11   6   0       47.99       38.91      9.70 o 
  -7   7   0       21.28        6.90      9.06 o 
  -6   7   0       10.68       15.08      6.52 o 
  -5   7   0       28.02       35.24      7.67 o 
  -4   7   0      176.30      177.01     12.46 o 
  -3   7   0      176.47      191.57     12.49 o 
  -2   7   0      329.45      317.46     16.27 o 
  -1   7   0     1031.17     1040.55     40.35 o 
   0   7   0      759.15      798.50     31.10 o 
   1   7   0     1158.50     1187.58     43.00 o 
   2   7   0      986.46     1013.36     41.86 o 
   3   7   0     1816.03     1885.30     73.82 o 
   4   7   0     2655.32     2320.97    161.09 o 
   5   7   0     2174.18     2112.45     78.15 o 
   6   7   0      918.27      994.20     81.55 o 
   7   7   0      850.44      884.95     48.32 o 
   8   7   0      523.12      509.01     22.41 o 
   9   7   0      111.69      114.92     10.36 o 
  10   7   0       99.22       95.42     10.07 o 
  11   7   0      182.19      206.64     21.14 o 
  -6   8   0        0.81        4.18      6.32 o 
  -5   8   0      405.66      437.18     38.82 o 
  -4   8   0      968.63     1044.02     41.32 o 
  -3   8   0      207.32      208.25     13.86 o 
  -2   8   0      298.06      338.53     17.62 o 
  -1   8   0      472.42      510.19     22.69 o 
   0   8   0        0.47        6.28      4.04 o 
   1   8   0       98.87      134.42     36.66 o 
   2   8   0      253.69      287.36     19.20 o 
   3   8   0       48.68       49.84      7.76 o 
   4   8   0       28.93       19.44      5.08 o 
   5   8   0      324.77      351.03     16.77 o 
   6   8   0       26.20       32.48     13.16 o 
   7   8   0      234.68      218.74     13.27 o 
   8   8   0       34.99       25.45      8.20 o 
   9   8   0       37.61       33.21      9.92 o 
  10   8   0       73.95       74.54      9.60 o 
  11   8   0       13.91        6.45      8.84 o 
  -5   9   0      114.72      116.83     12.19 o 
  -4   9   0      531.92      606.58     28.35 o 
  -3   9   0      471.93      486.96     23.91 o 
  -2   9   0      314.38      321.71     17.93 o 
  -1   9   0     1102.70     1164.27     44.66 o 
   0   9   0     1651.11     1676.87     60.55 o 
   1   9   0      583.78      649.31     27.55 o 
   2   9   0      845.15      873.67     62.56 o 
   3   9   0      862.41      885.72     34.91 o 
   4   9   0      201.17      199.52     12.46 o 
   5   9   0      680.28      658.62     27.60 o 
   6   9   0     1060.98     1083.37     41.04 o 
   7   9   0      117.00      106.35      9.91 o 
   8   9   0      110.44       96.19     14.23 o 
   9   9   0      160.96      194.11     19.41 o 
  10   9   0       13.70       15.53      9.92 o 
  -3  10   0        9.56        9.75      6.51 o 
  -2  10   0      126.96      130.10     12.51 o 
  -1  10   0      120.37      109.59     12.72 o 
   0  10   0       12.49        9.12      6.04 o 
   1  10   0       96.08       96.63      9.74 o 
   2  10   0      233.39      218.91     13.87 o 
   3  10   0      464.55      412.78     20.20 o 
   4  10   0      780.66      794.52     32.46 o 
   5  10   0      585.77      670.82     28.68 o 
   6  10   0      429.84      466.28     22.27 o 
   7  10   0      367.00      406.91     20.92 o 
   8  10   0      295.92      364.07     27.61 o 
   9  10   0      219.37      221.72     21.57 o 
  -1  11   0       18.41       18.02      6.70 o 
   0  11   0       73.79       69.72      9.49 o 
   1  11   0      239.45      276.90     16.76 o 
   2  11   0        0.07       -0.42      4.70 o 
   3  11   0        9.19       -1.02      4.49 o 
   4  11   0        0.46        7.29      5.59 o 
   5  11   0       86.29       71.85      9.21 o 
   6  11   0       83.02       64.69      9.09 o 
   7  11   0       13.38       10.19      7.76 o 
   8  11   0       52.80       63.41     13.80 o 
   2  12   0      134.15      135.26     12.41 o 
   3  12   0      100.51      109.79     11.36 o 
   4  12   0      227.74      227.34     21.35 o 
   5  12   0      234.96      250.09     16.34 o 
  -7 -11   1      402.39      472.78     28.47 o 
  -6 -11   1      308.20      302.28     17.79 o 
  -5 -11   1      155.17      157.03     15.74 o 
  -4 -11   1      115.32      103.14     10.62 o 
  -3 -11   1      160.98      156.52     18.55 o 
  -2 -11   1      314.51      332.05     18.71 o 
  -1 -11   1      439.51      478.78     56.51 o 
   0 -11   1      423.41      452.95     34.08 o 
   1 -11   1      366.30      374.15     28.90 o 
  -8 -10   1       16.75       -1.64      5.74 o 
  -7 -10   1       35.04       43.74      8.04 o 
  -6 -10   1      160.21      147.15     11.85 o 
  -5 -10   1        0.49        0.88      5.08 o 
  -4 -10   1       36.86       30.99      6.84 o 
  -3 -10   1      243.06      249.03     15.04 o 
  -2 -10   1       68.46       67.78     10.57 o 
  -1 -10   1       66.74       74.07      8.83 o 
   0 -10   1      331.40      338.57     18.58 o 
   1 -10   1      165.90      165.07     19.84 o 
   2 -10   1      229.87      246.98     16.13 o 
   3 -10   1      431.59      473.43     24.38 o 
 -10  -9   1      148.30      153.56     18.55 o 
  -9  -9   1       82.44       86.27     14.23 o 
  -8  -9   1      223.69      208.99     13.99 o 
  -7  -9   1      421.71      439.88     39.69 o 
  -6  -9   1      241.21      265.32     15.21 o 
  -5  -9   1      183.79      169.08     11.98 o 
  -4  -9   1      151.67      136.36     10.62 o 
  -3  -9   1       22.14       18.73      5.39 o 
  -2  -9   1       10.51        5.29      4.55 o 
  -1  -9   1       77.11       76.12      8.47 o 
   0  -9   1        1.08        3.53      7.55 o 
   1  -9   1       29.22       40.14      7.43 o 
   2  -9   1      171.10      184.81     13.38 o 
   3  -9   1       34.73       22.93      7.12 o 
   4  -9   1       18.89       20.34      7.16 o 
 -10  -8   1      140.34      169.09     18.98 o 
  -9  -8   1      286.96      291.60     23.29 o 
  -8  -8   1      514.10      447.64     21.35 o 
  -7  -8   1      386.27      405.79     21.57 o 
  -6  -8   1      598.73      665.78     47.67 o 
  -5  -8   1     1184.12     1075.26     52.86 o 
  -4  -8   1      606.08      614.18     25.46 o 
  -3  -8   1      932.31      885.65     94.07 o 
  -2  -8   1     2106.01     2037.98     70.95 o 
  -1  -8   1      875.23      894.52     62.13 o 
   0  -8   1      176.82      180.10     11.88 o 
   1  -8   1      200.47      215.97     13.41 o 
   2  -8   1      293.88      291.80     16.16 o 
   3  -8   1      704.63      714.29     30.35 o 
   4  -8   1      412.09      425.14     21.50 o 
   5  -8   1      109.19      135.53     13.16 o 
   6  -8   1       82.06       76.23     10.52 o 
 -11  -7   1       19.38       15.96      9.92 o 
 -10  -7   1        5.51       -4.43      5.03 o 
  -9  -7   1        8.84        7.12      5.18 o 
  -8  -7   1      128.06      135.14     13.37 o 
  -7  -7   1      291.40      300.73     12.45 o 
  -6  -7   1        1.76       -1.55      3.73 o 
  -5  -7   1      359.43      349.70     16.32 o 
  -4  -7   1     1063.42     1014.35     79.83 o 
  -3  -7   1      189.37      180.64     10.97 o 
  -2  -7   1     1433.12     1469.62     52.18 o 
  -1  -7   1     2967.04     3078.03    103.21 o 
   0  -7   1      339.66      367.99     20.92 o 
   1  -7   1     1108.43     1170.22     43.33 o 
   2  -7   1     2715.08     2831.26     96.18 o 
   3  -7   1      522.09      555.39     24.40 o 
   4  -7   1      220.66      230.58     14.49 o 
   5  -7   1      934.33     1018.67     40.27 o 
   6  -7   1      353.58      365.90     40.55 o 
   7  -7   1      157.76      147.52     19.41 o 
 -11  -6   1       64.30       66.43     13.37 o 
 -10  -6   1      133.64      140.89     11.74 o 
  -9  -6   1      320.51      335.89     17.23 o 
  -8  -6   1      429.12      436.97     19.82 o 
  -7  -6   1      799.88      745.38     23.71 o 
  -6  -6   1      789.72      792.40     24.42 o 
  -5  -6   1      780.06      815.16     24.51 o 
  -4  -6   1       12.04       13.49      3.11 o 
  -3  -6   1       63.02       66.09      6.20 o 
  -2  -6   1      917.77      991.55     36.15 o 
  -1  -6   1      483.53      480.57     20.27 o 
   0  -6   1       51.32       52.53      5.89 o 
   1  -6   1       40.65       33.67      7.12 o 
   2  -6   1      181.07      180.34     11.86 o 
   3  -6   1      191.66      199.45     12.19 o 
   4  -6   1       13.27       11.95      5.16 o 
   5  -6   1      134.50      138.28     13.80 o 
   6  -6   1      502.86      489.30     23.18 o 
   7  -6   1        7.32       -5.18      7.33 o 
   8  -6   1        4.47       -0.43      9.06 o 
 -11  -5   1       41.53       37.96     12.51 o 
 -10  -5   1      425.14      387.40     19.52 o 
  -9  -5   1      684.78      735.93     29.73 o 
  -8  -5   1      266.42      256.17     13.72 o 
  -7  -5   1     1952.02     1863.61     64.26 o 
  -6  -5   1     6303.18     6157.23    163.68 o 
  -5  -5   1     3071.68     3056.89     82.53 o 
  -4  -5   1     2838.84     2699.08    158.55 o 
  -3  -5   1     3066.29     2935.51     86.21 o 
  -2  -5   1     1952.67     1980.80     66.56 o 
  -1  -5   1      927.34     1003.98     36.01 o 
   0  -5   1     2747.77     3006.43     99.58 o 
   1  -5   1     1251.19     1366.24     47.92 o 
   2  -5   1     2315.21     2471.19     83.20 o 
   3  -5   1     4746.80     4825.03    158.03 o 
   4  -5   1     1149.86     1221.66     44.55 o 
   5  -5   1       34.03       40.84      7.12 o 
   6  -5   1      323.32      356.30     18.30 o 
   7  -5   1      189.61      218.70     21.14 o 
   8  -5   1      143.29      165.64     19.84 o 
   9  -5   1       66.65       96.62     17.25 o 
 -12  -4   1       26.66       15.96     12.08 o 
 -11  -4   1       12.25        3.88      9.06 o 
 -10  -4   1        5.44       -1.39      4.86 o 
  -9  -4   1      309.44      299.24     15.86 o 
  -8  -4   1       78.52       67.76      7.47 o 
  -7  -4   1       25.02       21.99      3.83 o 
  -6  -4   1      675.00      689.15     53.07 o 
  -5  -4   1      336.18      322.14     11.33 o 
  -4  -4   1      110.68       93.31      5.27 o 
  -3  -4   1     3047.96     2803.78    152.37 o 
  -2  -4   1     3753.70     3387.47    165.67 o 
  -1  -4   1      481.14      501.73     19.21 o 
   0  -4   1      826.51      883.70     31.43 o 
   1  -4   1     4281.85     4505.93    146.51 o 
   2  -4   1      403.24      463.31     14.75 o 
   3  -4   1     1501.15     1568.73     44.00 o 
   4  -4   1     3535.61     3627.10     97.99 o 
   5  -4   1     1071.22     1184.31     34.96 o 
   6  -4   1     1046.72     1129.61     55.45 o 
   7  -4   1     1605.24     1647.35     59.13 o 
   8  -4   1      328.33      303.25     25.02 o 
   9  -4   1      101.70       96.62      9.06 o 
 -12  -3   1       78.83       86.27     16.39 o 
 -11  -3   1      236.83      296.34     25.02 o 
 -10  -3   1      323.73      389.68     28.69 o 
  -9  -3   1      297.32      308.16     16.17 o 
  -8  -3   1      276.68      262.72     15.31 o 
  -7  -3   1      399.46      369.59     13.49 o 
  -6  -3   1     1288.47     1285.30     72.95 o 
  -5  -3   1     2725.44     2454.11     81.41 o 
  -4  -3   1     3038.17     2836.62    101.58 o 
  -3  -3   1      988.57      967.20     26.98 o 
  -2  -3   1      719.90      740.39     36.90 o 
  -1  -3   1      143.98      132.44      6.86 o 
   0  -3   1       13.96       16.76      4.96 o 
   1  -3   1     2683.92     3059.93     99.80 o 
   2  -3   1      556.53      608.79     18.20 o 
   3  -3   1      622.48      689.16     20.59 o 
   4  -3   1      113.72      101.41      7.55 o 
   5  -3   1      143.44      165.11      8.46 o 
   6  -3   1      150.46      170.04      8.69 o 
   7  -3   1      300.44      295.92     15.96 o 
   8  -3   1      284.47      298.08     23.29 o 
   9  -3   1      116.40      105.83      8.10 o 
  10  -3   1      122.07      118.85      9.14 o 
 -12  -2   1       15.66       12.51     12.08 o 
 -11  -2   1      518.30      586.27     38.83 o 
 -10  -2   1      498.20      532.34     24.09 o 
  -9  -2   1      348.29      385.53     18.45 o 
  -8  -2   1     1171.12     1130.41     49.84 o 
  -7  -2   1     2159.36     2003.66    179.19 o 
  -6  -2   1     1143.14     1112.58     32.09 o 
  -5  -2   1     2621.04     2110.62     67.36 o 
  -4  -2   1     1386.28     1168.66     32.34 o 
  -3  -2   1     1169.45     1127.24     61.53 o 
  -2  -2   1     7847.68     7099.40    387.19 o 
  -1  -2   1    21804.93    21385.82    557.89 o 
   0  -2   1     2959.89     3285.60    105.92 o 
   1  -2   1     2224.52     2249.28     59.91 o 
   2  -2   1     1170.09     1149.56     31.79 o 
   3  -2   1     1432.39     1461.65     49.31 o 
   4  -2   1      287.11      294.65     11.43 o 
   5  -2   1      750.12      869.42     34.09 o 
   6  -2   1      432.45      482.37     16.52 o 
   7  -2   1      444.45      465.67     15.61 o 
   8  -2   1      316.06      313.10     26.53 o 
   9  -2   1       48.86       51.78     11.00 o 
  10  -2   1        0.66        1.01      3.98 o 
 -11  -1   1       10.39       14.67     11.65 o 
 -10  -1   1       80.61       80.51      9.57 o 
  -9  -1   1        1.12       -1.46      4.35 o 
  -8  -1   1       53.17       37.62      6.01 o 
  -7  -1   1      775.58      798.50     49.62 o 
  -6  -1   1      745.66      682.83     20.83 o 
  -5  -1   1        2.53        0.00      1.83 o 
  -4  -1   1     9906.71     9579.96    327.22 o 
  -3  -1   1     8510.84     7921.36    794.03 o 
  -2  -1   1     1357.05     1238.19     78.44 o 
  -1  -1   1    11183.12    10412.08    331.07 o 
   0  -1   1     4409.29     4344.02    172.55 o 
   1  -1   1      178.20      207.34      7.93 o 
   2  -1   1     6382.66     6878.14    180.36 o 
   3  -1   1     3959.35     3924.90    186.99 o 
   4  -1   1      785.22      793.22     28.05 o 
   5  -1   1     1074.22     1131.65     39.71 o 
   6  -1   1     3748.49     3902.45    127.27 o 
   7  -1   1      663.35      701.57     20.58 o 
   8  -1   1      645.61      658.67     20.58 o 
   9  -1   1     1128.11     1105.37    122.98 o 
  10  -1   1      298.88      302.05     13.37 o 
  11  -1   1      125.60      111.28      8.99 o 
 -11   0   1       48.40       44.43     13.80 o 
 -10   0   1      261.51      249.19     11.31 o 
  -9   0   1      255.52      233.05     10.43 o 
  -8   0   1       37.38       32.56      4.16 o 
  -7   0   1      379.76      342.06     10.35 o 
  -6   0   1     1032.23      992.01     32.58 o 
  -5   0   1     1105.12     1074.83     35.18 o 
  -4   0   1       22.60       21.96      1.93 o 
  -3   0   1    11627.79    11558.95    288.60 o 
  -2   0   1     1204.26     1134.76     24.55 o 
  -1   0   1       10.53       10.35      1.73 o 
   1   0   1       27.13       21.14      1.73 o 
   2   0   1       56.09       42.70      3.02 o 
   3   0   1      222.59      264.66     15.32 o 
   4   0   1       79.25       84.64      3.50 o 
   5   0   1     1083.32     1229.20     27.90 o 
   6   0   1     3060.11     2993.24     65.57 o 
   7   0   1     1586.38     1579.71     59.78 o 
   8   0   1       10.26       16.36      8.20 o 
   9   0   1      254.26      267.48     11.54 o 
  10   0   1      309.42      324.42     27.39 o 
  11   0   1       45.53       42.89     12.08 o 
 -11   1   1      144.29      182.03     21.14 o 
 -10   1   1      155.50      172.19      9.38 o 
  -9   1   1      913.59     1016.08     28.80 o 
  -8   1   1      414.90      428.91     14.43 o 
  -7   1   1      109.18      121.20      5.49 o 
  -6   1   1     4503.05     4604.82     99.66 o 
  -5   1   1     5430.36     5361.44    130.05 o 
  -4   1   1     2731.88     2710.41     72.61 o 
  -3   1   1    19447.56    18607.31    599.70 o 
  -2   1   1    45651.72    43683.80   1402.94 o 
  -1   1   1     6278.10     6622.86    301.71 o 
   0   1   1     6679.28     6879.45    312.88 o 
   1   1   1     7760.36     7287.47    233.47 o 
   2   1   1       77.08       89.26     10.57 o 
   3   1   1     2795.97     2742.52     67.07 o 
   4   1   1     5503.82     5520.65    133.42 o 
   5   1   1       50.84       45.28      3.38 o 
   6   1   1      134.41      143.34      5.64 o 
   7   1   1      406.46      379.68     12.99 o 
   8   1   1      117.00      110.14      6.77 o 
   9   1   1       10.45        8.39      4.10 o 
  10   1   1       79.72       71.91     11.00 o 
  11   1   1       12.99       18.88     10.35 o 
 -11   2   1       11.65        1.73     11.65 o 
 -10   2   1        6.43        2.45      7.12 o 
  -9   2   1       16.39       10.06      3.93 o 
  -8   2   1      421.06      467.93     29.98 o 
  -7   2   1      310.49      288.91     13.37 o 
  -6   2   1      312.50      306.29     14.24 o 
  -5   2   1     2661.03     2742.22     74.73 o 
  -4   2   1      961.46     1088.08     31.08 o 
  -3   2   1     4848.69     4916.53    129.92 o 
  -2   2   1    14594.92    14613.94    463.75 o 
  -1   2   1    12009.11    12514.79    380.94 o 
   0   2   1     1359.33     1485.00     48.42 o 
   1   2   1    21554.86    21669.55   1265.84 o 
   2   2   1    14065.24    14099.88    368.03 o 
   3   2   1     1245.64     1109.09     30.44 o 
   4   2   1     1169.87     1016.24     44.25 o 
   5   2   1     3340.74     3358.40    110.64 o 
   6   2   1     1006.40     1099.80     39.52 o 
   7   2   1     3638.41     3622.80    120.51 o 
   8   2   1     2747.83     2696.17     91.90 o 
   9   2   1      331.08      362.78     26.96 o 
  10   2   1      274.63      274.00     31.06 o 
  11   2   1      463.70      492.76     32.35 o 
  12   2   1       16.39       21.85      8.19 o 
 -10   3   1      160.52      155.28     19.84 o 
  -9   3   1      136.90      141.83      8.70 o 
  -8   3   1      185.68      193.65     11.00 o 
  -7   3   1      180.44      172.11     11.22 o 
  -6   3   1        4.09        3.45      3.02 o 
  -5   3   1      316.24      308.45     12.08 o 
  -4   3   1      430.59      472.42     15.53 o 
  -3   3   1       74.11       66.00      5.61 o 
  -2   3   1     2590.50     2736.67     73.49 o 
  -1   3   1    21335.67    22889.48    823.90 o 
   0   3   1      495.91      537.30     26.76 o 
   1   3   1      420.25      417.93     13.16 o 
   2   3   1     2975.27     3009.77    268.50 o 
   3   3   1      268.71      252.72      8.36 o 
   4   3   1       71.63       66.23      4.05 o 
   5   3   1      510.90      484.81     23.08 o 
   6   3   1      686.26      679.72     26.39 o 
   7   3   1      100.84      108.85      8.66 o 
   8   3   1      238.69      253.61     14.18 o 
   9   3   1      250.21      268.55     15.38 o 
  10   3   1      335.85      370.89     50.04 o 
  11   3   1      281.91      302.92     17.97 o 
  12   3   1      176.28      167.31     16.61 o 
  -9   4   1      130.92      121.75      8.27 o 
  -8   4   1      143.48      149.68     11.65 o 
  -7   4   1     1259.97     1393.86     41.86 o 
  -6   4   1     1154.40     1232.04     36.68 o 
  -5   4   1      315.20      358.48     16.39 o 
  -4   4   1     4026.30     4304.81    115.41 o 
  -3   4   1     3082.35     3261.73     87.72 o 
  -2   4   1      440.19      437.06     17.69 o 
  -1   4   1     6255.29     7080.51    227.53 o 
   0   4   1     3689.34     4054.77    173.29 o 
   1   4   1      529.93      563.53     20.72 o 
   2   4   1     3354.59     3303.96     87.74 o 
   3   4   1     3776.34     3799.68    123.27 o 
   4   4   1      282.61      258.42     14.24 o 
   5   4   1       12.28        9.73      2.27 o 
   6   4   1     1041.06     1087.30     39.37 o 
   7   4   1      102.63      131.65      9.75 o 
   8   4   1      134.68      125.43     10.05 o 
   9   4   1      356.07      385.67     22.43 o 
  10   4   1        5.88       -0.97      5.26 o 
  11   4   1       32.35       33.36      8.63 o 
  12   4   1        0.05       -0.94      5.88 o 
  -9   5   1       46.08       37.53     11.65 o 
  -8   5   1      102.88      106.54     15.10 o 
  -7   5   1      153.09      155.64     19.63 o 
  -6   5   1      374.81      441.21     21.07 o 
  -5   5   1       95.51       97.28      6.82 o 
  -4   5   1      560.77      621.84     20.38 o 
  -3   5   1     3249.89     3366.67    111.92 o 
  -2   5   1     3022.88     3193.82     90.31 o 
  -1   5   1     1893.61     2090.93     70.67 o 
   0   5   1     2766.18     2872.16     95.01 o 
   1   5   1     2269.75     2467.58     81.85 o 
   2   5   1     3977.81     3983.02    120.89 o 
   3   5   1     4366.27     4536.87    120.06 o 
   4   5   1     2716.72     2817.81    198.10 o 
   5   5   1     1014.10      909.75     81.57 o 
   6   5   1     4261.56     4166.01    129.03 o 
   7   5   1     2359.62     2314.84     79.23 o 
   8   5   1       52.88       50.08      6.86 o 
   9   5   1      215.75      233.81     18.33 o 
  10   5   1      346.93      386.29     19.98 o 
  11   5   1       73.22       87.93     14.67 o 
  12   5   1      117.11      148.99     26.10 o 
  -8   6   1       10.85       18.55      9.92 o 
  -7   6   1       35.25       35.22      8.19 o 
  -6   6   1      204.92      236.63     15.53 o 
  -5   6   1      238.36      267.01     15.53 o 
  -4   6   1       33.36       25.02      5.67 o 
  -3   6   1        0.23        3.28      3.66 o 
  -2   6   1        4.05        6.90      3.59 o 
  -1   6   1      561.35      624.59     24.97 o 
   0   6   1     1323.45     1411.43     49.56 o 
   1   6   1     2165.15     2199.92     74.18 o 
   2   6   1     1950.67     1997.17     67.61 o 
   3   6   1      422.96      480.36     26.75 o 
   4   6   1        0.53        0.00      2.15 o 
   5   6   1      299.95      294.40     20.06 o 
   6   6   1      498.91      517.73     17.05 o 
   7   6   1      565.46      522.96     84.34 o 
   8   6   1      245.80      249.48     14.33 o 
   9   6   1      299.51      294.09     21.57 o 
  10   6   1      289.19      305.14     17.38 o 
  11   6   1      265.36      295.11     34.51 o 
  -7   7   1      184.68      188.96     15.10 o 
  -6   7   1      279.15      304.65     18.05 o 
  -5   7   1     1083.54     1184.73     49.41 o 
  -4   7   1      261.80      274.26     15.78 o 
  -3   7   1      336.76      356.61     17.93 o 
  -2   7   1     1998.97     2010.86     70.18 o 
  -1   7   1     1891.80     2017.25     70.03 o 
   0   7   1      515.88      519.48     22.04 o 
   1   7   1     2543.20     2552.24     86.24 o 
   2   7   1     1427.52     1463.64     51.56 o 
   3   7   1      135.35      131.33      8.96 o 
   4   7   1     1004.63     1035.98     30.41 o 
   5   7   1      991.68      984.20     45.74 o 
   6   7   1       69.36       63.80      7.12 o 
   7   7   1      519.69      551.24     52.63 o 
   8   7   1      296.05      304.68     19.20 o 
   9   7   1        7.51        1.18      5.08 o 
  10   7   1       11.94        7.20      5.70 o 
  11   7   1        7.31       -0.08      6.25 o 
  -6   8   1      219.92      224.26     15.84 o 
  -5   8   1      283.12      327.43     19.02 o 
  -4   8   1      481.14      502.89     24.31 o 
  -3   8   1      585.45      587.26     28.91 o 
  -2   8   1      901.41      927.92     36.72 o 
  -1   8   1     1243.96     1231.36     45.89 o 
   0   8   1      804.32      823.17     50.70 o 
   1   8   1     1963.29     1889.39     66.05 o 
   2   8   1     5866.56     5974.73    195.07 o 
   3   8   1     2620.10     2654.45     90.05 o 
   4   8   1      898.53      979.02     36.76 o 
   5   8   1     1261.44     1193.10     43.64 o 
   6   8   1      530.03      547.75     75.93 o 
   7   8   1      165.05      165.21     15.96 o 
   8   8   1      382.19      417.01     31.06 o 
   9   8   1      276.60      322.49     17.66 o 
  10   8   1      161.06      181.63     13.88 o 
  11   8   1      256.48      268.74     17.23 o 
  -5   9   1        0.13       -4.04      8.41 o 
  -4   9   1       57.13       52.48      9.01 o 
  -3   9   1       13.36       16.38      6.30 o 
  -2   9   1      196.24      215.48     14.25 o 
  -1   9   1       26.65       24.75      7.76 o 
   0   9   1        0.24       -3.52      5.18 o 
   1   9   1      210.70      217.84     13.45 o 
   2   9   1      196.99      181.40     18.98 o 
   3   9   1      235.14      221.17     13.07 o 
   4   9   1      562.15      579.49     51.55 o 
   5   9   1      350.22      335.69     24.59 o 
   6   9   1      164.61      130.63     11.65 o 
   7   9   1      198.94      216.15     31.06 o 
   8   9   1       97.77      133.28     16.39 o 
   9   9   1       44.96       47.01     11.65 o 
  10   9   1      111.47      132.85     17.68 o 
  -4  10   1      162.56      172.69     25.45 o 
  -3  10   1      739.57      800.17     34.58 o 
  -2  10   1      383.29      392.37     20.88 o 
  -1  10   1      243.78      243.60     36.88 o 
   0  10   1      762.44      763.33     32.10 o 
   1  10   1      129.40      131.25     10.98 o 
   2  10   1       48.42       38.82      7.05 o 
   3  10   1      537.94      547.14     24.66 o 
   4  10   1      259.96      258.06     27.39 o 
   5  10   1        1.75        3.36      4.63 o 
   6  10   1      124.42      117.53     10.52 o 
   7  10   1       56.59       71.72     17.90 o 
   8  10   1       29.89       12.08      7.76 o 
   9  10   1        0.26        2.16      6.90 o 
  -2  11   1      274.91      297.76     18.30 o 
  -1  11   1      288.31      268.57     23.94 o 
   0  11   1      283.36      273.48     16.76 o 
   1  11   1      577.36      566.21     26.28 o 
   2  11   1      615.37      614.83     27.81 o 
   3  11   1      491.95      492.08     23.57 o 
   4  11   1      445.50      471.61     28.69 o 
   5  11   1      338.10      350.48     21.78 o 
   6  11   1      327.56      375.35     19.98 o 
   7  11   1      567.48      611.26     27.75 o 
   8  11   1      251.70      300.66     25.45 o 
   1  12   1       19.66       15.35      6.38 o 
   2  12   1       91.28       99.84     10.98 o 
   3  12   1      291.52      301.70     17.99 o 
   4  12   1       94.58       98.37     17.47 o 
   5  12   1       71.14       71.34      9.75 o 
   6  12   1      190.57      162.95     13.68 o 
  -6 -11   2       20.00        2.61      6.21 o 
  -5 -11   2       23.77       19.61      7.33 o 
  -4 -11   2       24.70       28.07      7.34 o 
  -3 -11   2       23.13       30.29      7.67 o 
  -2 -11   2        2.76       -1.09      5.42 o 
  -1 -11   2      104.37      111.20     13.16 o 
  -8 -10   2      206.46      204.26     14.77 o 
  -7 -10   2      186.60      189.00     15.10 o 
  -6 -10   2      182.14      172.58     12.90 o 
  -5 -10   2      208.54      213.08     14.12 o 
  -4 -10   2      335.78      339.90     24.80 o 
  -3 -10   2      413.36      421.87     34.29 o 
  -2 -10   2      497.94      550.26     25.46 o 
  -1 -10   2      299.31      305.05     17.35 o 
   0 -10   2      127.74      123.80     11.59 o 
   1 -10   2      250.94      248.75     16.09 o 
   2 -10   2      285.15      276.65     23.94 o 
  -9  -9   2      132.10      185.91     19.84 o 
  -8  -9   2      111.98      100.78     18.55 o 
  -7  -9   2       24.64       25.21      6.94 o 
  -6  -9   2      247.53      270.75     17.25 o 
  -5  -9   2      324.81      348.00     31.71 o 
  -4  -9   2      120.48      112.36      9.70 o 
  -3  -9   2      455.32      474.13     29.55 o 
  -2  -9   2      661.62      699.33     29.41 o 
  -1  -9   2      588.85      612.51     26.84 o 
   0  -9   2     1037.13     1060.92     41.34 o 
   1  -9   2      970.84      983.54     42.50 o 
   2  -9   2      397.62      390.26     20.59 o 
   3  -9   2      254.03      243.98     28.69 o 
   4  -9   2      234.44      252.32     17.90 o 
  -9  -8   2       75.72       83.25     13.37 o 
  -8  -8   2       19.80       19.35      6.21 o 
  -7  -8   2      104.24       84.41      8.90 o 
  -6  -8   2        0.74        1.81      4.31 o 
  -5  -8   2      586.70      582.59     35.16 o 
  -4  -8   2       49.65       44.88      6.82 o 
  -3  -8   2       63.27       56.26      7.12 o 
  -2  -8   2       11.94       13.26      4.77 o 
  -1  -8   2        1.91       -0.55      3.83 o 
   0  -8   2       15.24        8.79      4.66 o 
   1  -8   2      218.84      210.07     13.24 o 
   2  -8   2       96.31       91.88      9.44 o 
   3  -8   2       10.01        9.96      5.59 o 
   4  -8   2      335.03      361.44     25.24 o 
   5  -8   2      277.81      287.51     20.27 o 
 -11  -7   2      202.43      198.85     20.27 o 
 -10  -7   2      250.35      273.91     22.43 o 
  -9  -7   2      270.88      320.77     18.98 o 
  -8  -7   2      467.18      510.49     18.35 o 
  -7  -7   2      606.25      595.50     25.01 o 
  -6  -7   2      380.70      373.75     17.68 o 
  -5  -7   2      293.32      305.37     15.38 o 
  -4  -7   2      242.15      211.38     13.80 o 
  -3  -7   2      489.66      456.14     40.98 o 
  -2  -7   2      156.43      159.68     10.49 o 
  -1  -7   2       88.59       86.36     14.23 o 
   0  -7   2      428.00      464.49     20.74 o 
   1  -7   2     1020.64     1061.94     40.12 o 
   2  -7   2      220.76      236.35     13.86 o 
   3  -7   2       79.54       87.69      8.99 o 
   4  -7   2       36.95       42.91     10.14 o 
   5  -7   2       13.89       15.37      6.69 o 
   6  -7   2        0.03       -5.61      8.20 o 
 -11  -6   2       25.76       18.55     10.78 o 
 -10  -6   2      404.72      454.24     30.63 o 
  -9  -6   2      162.07      165.25     13.37 o 
  -8  -6   2      140.69      123.76      8.41 o 
  -7  -6   2      799.64      815.46     25.46 o 
  -6  -6   2      577.79      600.31     19.71 o 
  -5  -6   2      531.05      522.28     33.65 o 
  -4  -6   2     3399.83     3257.74     88.15 o 
  -3  -6   2     2421.45     2240.70    111.85 o 
  -2  -6   2      552.90      534.64     47.67 o 
  -1  -6   2     2764.58     2700.95    199.55 o 
   0  -6   2     3397.08     3471.28    115.32 o 
   1  -6   2      417.13      450.39     19.83 o 
   2  -6   2     1152.65     1195.36     43.79 o 
   3  -6   2     1102.68     1182.98     43.79 o 
   4  -6   2      552.76      579.09     25.01 o 
   5  -6   2     1012.57     1032.86     39.97 o 
   6  -6   2      751.73      775.29     47.03 o 
   7  -6   2      115.71      109.13     16.82 o 
 -11  -5   2      133.46      126.38     16.39 o 
 -10  -5   2       28.79       27.17     10.35 o 
  -9  -5   2        0.38       -2.59      8.20 o 
  -8  -5   2       79.97       93.98      9.92 o 
  -7  -5   2       16.52       20.88      4.04 o 
  -6  -5   2       28.86       37.72      4.55 o 
  -5  -5   2       25.70       25.94      5.82 o 
  -4  -5   2       14.63       15.16      3.88 o 
  -3  -5   2      276.48      270.08      9.86 o 
  -2  -5   2       15.18       15.61      2.35 o 
  -1  -5   2      662.07      616.54     54.58 o 
   0  -5   2     7208.75     7745.79    249.70 o 
   1  -5   2     1599.98     1765.10     60.74 o 
   2  -5   2        0.90        1.51      3.51 o 
   3  -5   2     1463.65     1475.73     52.34 o 
   4  -5   2     1389.83     1402.64     50.35 o 
   5  -5   2      250.89      252.45     14.33 o 
   6  -5   2      606.23      555.67     35.81 o 
   7  -5   2      491.29      537.52     36.24 o 
   8  -5   2       79.04       65.13     14.23 o 
 -11  -4   2      218.04      252.34     22.43 o 
 -10  -4   2      269.80      269.60     22.00 o 
  -9  -4   2      886.45      878.41     34.17 o 
  -8  -4   2     1589.40     1590.81     56.00 o 
  -7  -4   2     1005.49      997.09     29.85 o 
  -6  -4   2     2029.40     1977.44     54.92 o 
  -5  -4   2     1484.89     1453.50     40.63 o 
  -4  -4   2      869.24      786.84     35.60 o 
  -3  -4   2     1842.30     1694.11     46.65 o 
  -2  -4   2     1702.51     1786.41     48.65 o 
  -1  -4   2      884.38      849.24     30.36 o 
   0  -4   2     2692.29     2916.80     96.08 o 
   1  -4   2     2199.07     2492.58     83.06 o 
   2  -4   2      588.77      622.91     19.24 o 
   3  -4   2       28.78       28.99      3.98 o 
   4  -4   2       83.78       80.67      5.98 o 
   5  -4   2       74.70       72.79      9.71 o 
   6  -4   2      199.50      213.19     12.80 o 
   7  -4   2       16.62       23.29     10.35 o 
   8  -4   2        1.78       -8.63      7.76 o 
   9  -4   2        0.97        1.73      4.31 o 
 -12  -3   2       67.75       45.72     13.80 o 
 -11  -3   2      225.64      241.56     22.86 o 
 -10  -3   2       32.88       34.94     10.35 o 
  -9  -3   2      274.47      270.89     14.95 o 
  -8  -3   2     1238.25     1085.85     38.74 o 
  -7  -3   2      574.22      529.44     21.51 o 
  -6  -3   2      677.57      650.03     20.26 o 
  -5  -3   2     6668.04     6390.19    246.17 o 
  -4  -3   2     2597.81     2430.84     79.93 o 
  -3  -3   2      564.57      515.59     19.05 o 
  -2  -3   2     1231.00     1295.95     35.70 o 
  -1  -3   2     1309.76     1200.40     32.99 o 
   0  -3   2     1580.99     1563.95     76.01 o 
   1  -3   2    11050.45    11769.88    308.34 o 
   2  -3   2     7273.65     7584.65    199.64 o 
   3  -3   2     2015.53     2151.74     58.87 o 
   4  -3   2     4289.10     4421.41    118.26 o 
   5  -3   2     4155.84     4147.30    136.29 o 
   6  -3   2      195.04      189.18      9.32 o 
   7  -3   2      210.77      233.80     14.23 o 
   8  -3   2      333.93      368.39     27.18 o 
   9  -3   2      142.47      140.66      9.40 o 
  10  -3   2      108.27       94.46      9.92 o 
 -11  -2   2       28.54       44.00     13.37 o 
 -10  -2   2       25.29        3.02      9.06 o 
  -9  -2   2       77.97       69.90      8.24 o 
  -8  -2   2       91.69       82.70     14.45 o 
  -7  -2   2      393.61      360.90     16.32 o 
  -6  -2   2      880.52      840.03     34.52 o 
  -5  -2   2       59.84       39.18      3.62 o 
  -4  -2   2     2723.29     2689.90     79.09 o 
  -3  -2   2      164.53      160.39      7.98 o 
  -2  -2   2      714.08      684.55     19.48 o 
  -1  -2   2      622.52      483.70     13.97 o 
   0  -2   2      698.98      806.36     22.36 o 
   1  -2   2      123.32      127.06     10.14 o 
   2  -2   2      135.81      125.33      5.61 o 
   3  -2   2     1249.61     1361.86     46.24 o 
   4  -2   2     2542.67     2583.88     70.07 o 
   5  -2   2     4225.22     4178.11    112.01 o 
   6  -2   2     1291.05     1245.97     45.32 o 
   7  -2   2       63.49       57.83      6.51 o 
   8  -2   2      618.81      609.20     31.49 o 
   9  -2   2      369.94      358.51     35.16 o 
  10  -2   2       56.92       55.20      6.90 o 
 -11  -1   2      154.67      175.13     20.27 o 
 -10  -1   2      651.80      735.14     44.01 o 
  -9  -1   2      461.12      502.50     22.10 o 
  -8  -1   2      741.24      710.10     23.73 o 
  -7  -1   2     1235.29     1101.33     65.38 o 
  -6  -1   2      738.98      771.29     39.48 o 
  -5  -1   2     1004.36     1021.30     29.28 o 
  -4  -1   2     2977.28     2633.09     99.65 o 
  -3  -1   2     5326.33     4649.26    247.07 o 
  -2  -1   2     1455.43     1562.11     42.12 o 
  -1  -1   2     1453.77     1353.40     36.45 o 
   0  -1   2     1945.69     1741.47     67.25 o 
   1  -1   2       23.33       27.73      2.07 o 
   2  -1   2      666.87      684.79     23.94 o 
   3  -1   2      183.25      173.03      6.53 o 
   4  -1   2      183.35      209.37      8.08 o 
   5  -1   2      228.60      261.63     10.05 o 
   6  -1   2        0.24        2.16      4.74 o 
   7  -1   2       36.59       44.86      6.69 o 
   8  -1   2      112.22      123.74      8.03 o 
   9  -1   2       91.51       94.20     19.63 o 
  10  -1   2       16.56        8.81      4.67 o 
  11  -1   2       11.41       11.31      6.47 o 
 -11   0   2        0.85       -0.86     10.35 o 
 -10   0   2      223.46      208.78     21.14 o 
  -9   0   2      783.70      858.16     48.75 o 
  -8   0   2      431.98      405.79     13.37 o 
  -7   0   2      708.80      680.49     19.26 o 
  -6   0   2     2325.91     2336.48    105.59 o 
  -5   0   2      762.02      721.91     17.19 o 
  -4   0   2     2781.29     2759.50     59.88 o 
  -3   0   2    10211.94     9761.91    255.62 o 
  -2   0   2     2106.76     2214.12     72.92 o 
  -1   0   2      135.66      125.24      5.64 o 
   0   0   2    24135.08    22845.92    596.14 o 
   1   0   2     5816.92     6306.53    171.82 o 
   2   0   2      680.40      709.89     19.78 o 
   3   0   2      379.51      332.45     11.22 o 
   4   0   2     2094.32     2256.57     49.48 o 
   5   0   2     2415.24     2614.47    112.31 o 
   6   0   2     3487.57     3428.25     85.38 o 
   7   0   2     1725.88     1703.35     44.90 o 
   8   0   2      415.03      450.41     17.04 o 
   9   0   2      572.70      585.12     61.69 o 
  10   0   2      381.88      408.93     55.22 o 
  11   0   2        0.46        0.80      4.42 o 
 -11   1   2       27.79       46.15     13.80 o 
 -10   1   2       61.55       58.23     13.37 o 
  -9   1   2        9.99      -11.65      8.63 o 
  -8   1   2        1.68       -2.03      2.27 o 
  -7   1   2        7.05        7.81      5.39 o 
  -6   1   2      641.65      618.08     31.50 o 
  -5   1   2     3418.42     3211.86     69.53 o 
  -4   1   2      631.13      627.43     14.83 o 
  -3   1   2      804.92      918.95     25.47 o 
  -2   1   2       24.75       42.54      2.59 o 
  -1   1   2      347.93      386.43     16.18 o 
   0   1   2     1150.98     1120.08     37.60 o 
   1   1   2     9363.35     9390.05    199.24 o 
   2   1   2       28.15       29.45      3.88 o 
   3   1   2     2667.67     2651.72     65.33 o 
   4   1   2     6454.41     6431.93    155.33 o 
   5   1   2     3007.30     3038.34     75.24 o 
   6   1   2      690.00      714.20     20.58 o 
   7   1   2     2607.34     2483.50     69.10 o 
   8   1   2     1048.33     1084.15     30.51 o 
   9   1   2      410.08      406.52     54.14 o 
  10   1   2      741.02      666.13     25.89 o 
  11   1   2      268.95      278.73     27.18 o 
 -11   2   2      241.56      273.48     26.31 o 
 -10   2   2       63.63       81.09     15.53 o 
  -9   2   2      215.40      223.01     21.57 o 
  -8   2   2     1099.48     1121.38     30.81 o 
  -7   2   2      583.97      555.93     14.82 o 
  -6   2   2      417.23      425.36     12.94 o 
  -5   2   2     5977.43     5727.46    169.22 o 
  -4   2   2     3728.50     3691.79     98.59 o 
  -3   2   2     2232.80     2275.42     61.36 o 
  -2   2   2     2343.60     2528.90     67.42 o 
  -1   2   2       51.92       38.46      2.69 o 
   0   2   2      298.02      331.09     12.33 o 
   1   2   2     2053.15     2175.02     58.02 o 
   2   2   2      603.10      573.59     19.21 o 
   3   2   2        0.32        3.45      3.02 o 
   4   2   2      438.41      450.00     17.85 o 
   5   2   2       42.04       53.40     20.06 o 
   6   2   2       66.17       62.92      4.77 o 
   7   2   2       20.77       14.26      3.72 o 
   8   2   2       46.37       38.46      6.86 o 
   9   2   2        0.87        0.39      4.55 o 
  10   2   2        0.78        3.17      6.20 o 
  11   2   2       11.74       13.26      7.25 o 
 -10   3   2      170.59      201.44     22.00 o 
  -9   3   2       54.40       58.66     13.37 o 
  -8   3   2      657.76      672.59     26.53 o 
  -7   3   2     1594.87     1675.50     48.77 o 
  -6   3   2      128.17      143.64      7.76 o 
  -5   3   2     5010.10     5227.47    139.68 o 
  -4   3   2    19373.87    18677.24    603.42 o 
  -3   3   2     6609.96     6506.69    300.72 o 
  -2   3   2     4897.13     4929.37    161.38 o 
  -1   3   2     6622.05     6874.01    276.51 o 
   0   3   2     2868.35     2784.50    109.90 o 
   1   3   2     2174.67     2365.14     63.11 o 
   2   3   2     3758.76     3557.01     94.24 o 
   3   3   2     1471.99     1498.50     41.22 o 
   4   3   2     2269.93     2363.64     89.22 o 
   5   3   2    13885.21    13921.31    446.64 o 
   6   3   2     4150.68     4271.00    140.90 o 
   7   3   2       34.89       44.62      6.55 o 
   8   3   2      604.79      610.98     25.93 o 
   9   3   2      302.19      327.47     31.27 o 
  10   3   2       14.19       10.68      7.33 o 
  11   3   2      118.03      133.71     13.14 o 
  12   3   2       65.61       84.55     11.71 o 
 -10   4   2       10.32       17.25     13.37 o 
  -9   4   2        1.59       -4.74      9.49 o 
  -8   4   2        8.84        1.29      4.74 o 
  -7   4   2        0.04       -2.59      4.31 o 
  -6   4   2       13.92       23.29      4.74 o 
  -5   4   2        2.66        2.59      3.02 o 
  -4   4   2       49.73       43.13      4.74 o 
  -3   4   2       34.96       40.40      3.83 o 
  -2   4   2      515.43      514.21     18.98 o 
  -1   4   2     1443.92     1369.68     43.18 o 
   0   4   2     4392.21     4300.51    140.49 o 
   1   4   2     1527.71     1546.10     51.30 o 
   2   4   2      211.40      206.47      7.74 o 
   3   4   2     2204.21     2413.44     65.13 o 
   4   4   2     1415.27     1419.59     39.61 o 
   5   4   2     1923.01     1906.33    115.30 o 
   6   4   2     4292.05     4497.51    229.77 o 
   7   4   2      757.52      804.10     31.43 o 
   8   4   2      730.41      722.24     29.59 o 
   9   4   2      976.51     1056.95     72.49 o 
  10   4   2      340.61      380.05     20.10 o 
  11   4   2      103.32      115.38     12.10 o 
  12   4   2      172.73      188.06     15.60 o 
  -8   5   2      137.49      170.81     13.37 o 
  -7   5   2      339.57      382.20     15.96 o 
  -6   5   2     1308.16     1404.69     51.35 o 
  -5   5   2      183.36      187.64     11.65 o 
  -4   5   2      642.01      638.01     26.97 o 
  -3   5   2     3521.50     3575.70     96.47 o 
  -2   5   2      909.86      893.93     29.78 o 
  -1   5   2        4.15        8.13      1.96 o 
   0   5   2     3691.46     3759.96    118.70 o 
   1   5   2     1154.85     1210.68     34.01 o 
   2   5   2       16.20       24.26      2.87 o 
   3   5   2       65.48       74.60      4.63 o 
   4   5   2        1.26       -1.91      2.80 o 
   5   5   2       10.83       13.23      2.94 o 
   6   5   2      589.71      587.05     29.77 o 
   7   5   2       34.38       32.83     14.45 o 
   8   5   2      322.71      315.76     16.46 o 
   9   5   2      199.60      224.31     14.34 o 
  10   5   2       73.53       82.72      9.70 o 
  11   5   2      215.13      207.66     15.65 o 
  12   5   2       76.83       89.04     18.12 o 
  -8   6   2      303.57      349.17     20.30 o 
  -7   6   2      256.70      268.31     21.57 o 
  -6   6   2      650.99      669.14     38.83 o 
  -5   6   2     1342.70     1354.22     68.62 o 
  -4   6   2      716.72      750.74     40.99 o 
  -3   6   2     1105.15     1100.45     55.67 o 
  -2   6   2     1200.94     1257.66     36.16 o 
  -1   6   2      324.85      330.74     27.61 o 
   0   6   2     3107.44     3108.67    157.29 o 
   1   6   2     9522.43     9692.81    311.44 o 
   2   6   2     1615.61     1673.70     46.39 o 
   3   6   2     1064.77     1023.14     29.62 o 
   4   6   2     3273.44     3425.27    122.50 o 
   5   6   2     1001.20     1001.51     50.49 o 
   6   6   2       71.95       67.51      5.22 o 
   7   6   2      628.44      664.25     27.15 o 
   8   6   2      129.18      163.27     11.74 o 
   9   6   2       47.76       56.34     15.10 o 
  10   6   2      323.35      338.55     34.94 o 
  11   6   2       99.59       99.64     15.53 o 
  -7   7   2       15.04       13.81      9.27 o 
  -6   7   2       50.06       49.20      8.69 o 
  -5   7   2       25.94       33.13      7.98 o 
  -4   7   2      253.20      311.62     16.88 o 
  -3   7   2      605.51      641.69     27.02 o 
  -2   7   2      989.98      903.00     35.03 o 
  -1   7   2     1633.66     1579.44     55.96 o 
   0   7   2     1253.81     1294.23     46.50 o 
   1   7   2     1627.32     1741.70     60.40 o 
   2   7   2      944.94      899.86     33.55 o 
   3   7   2      822.81      801.92     24.11 o 
   4   7   2     1674.51     1726.73     50.29 o 
   5   7   2     1367.65     1320.11     46.84 o 
   6   7   2      564.07      545.97     21.14 o 
   7   7   2      561.77      561.87     23.93 o 
   8   7   2      917.10      977.78     38.28 o 
   9   7   2      583.95      609.43     27.00 o 
  10   7   2      375.36      396.62     23.94 o 
  11   7   2      388.51      413.68     31.27 o 
  -7   8   2      230.27      255.45     22.00 o 
  -6   8   2        0.55       -2.71      6.69 o 
  -5   8   2      153.82      165.21     13.68 o 
  -4   8   2      653.24      693.63     30.22 o 
  -3   8   2      200.86      192.95     13.16 o 
  -2   8   2      112.41      108.37      9.53 o 
  -1   8   2      144.61      146.74     10.78 o 
   0   8   2       30.23       28.16      5.35 o 
   1   8   2        5.57        0.09      4.31 o 
   2   8   2      409.29      436.89     19.63 o 
   3   8   2       65.27       73.27     13.80 o 
   4   8   2        1.08       -0.27      3.00 o 
   5   8   2      568.62      574.77     23.79 o 
   6   8   2       18.10        4.60     13.37 o 
   7   8   2      382.92      400.97     19.05 o 
   8   8   2      315.01      336.47     17.83 o 
   9   8   2      201.36      209.51     26.96 o 
  10   8   2      133.24      146.57     12.80 o 
  11   8   2       38.96       47.76     11.43 o 
  -5   9   2       85.48       77.51     10.57 o 
  -4   9   2      821.67      869.04     36.65 o 
  -3   9   2      939.18      982.44     39.71 o 
  -2   9   2      668.99      683.16     29.47 o 
  -1   9   2     1670.41     1667.81     60.65 o 
   0   9   2     2505.37     2389.07     82.98 o 
   1   9   2      784.97      717.51     29.35 o 
   2   9   2      960.06      971.71     37.50 o 
   3   9   2     1107.96     1198.86     44.54 o 
   4   9   2      193.59      195.85     12.33 o 
   5   9   2      458.57      484.66     21.81 o 
   6   9   2     1256.71     1292.68     61.06 o 
   7   9   2      207.93      207.48     19.41 o 
   8   9   2      132.83      123.80     15.96 o 
   9   9   2      250.70      256.23     23.29 o 
  10   9   2       71.03       63.84     13.37 o 
  -4  10   2       91.59       92.33     19.19 o 
  -3  10   2       87.32       87.59     10.57 o 
  -2  10   2      210.51      217.05     16.61 o 
  -1  10   2      379.24      396.00     20.45 o 
   0  10   2      405.91      396.27     20.02 o 
   1  10   2      729.65      707.25     29.96 o 
   2  10   2      516.65      517.03     23.57 o 
   3  10   2      520.42      521.49     26.32 o 
   4  10   2      479.97      486.63     22.71 o 
   5  10   2      216.05      244.38     14.73 o 
   6  10   2      174.25      150.78     11.43 o 
   7  10   2      272.95      235.09     21.14 o 
   8  10   2      252.23      208.35     20.27 o 
   9  10   2      265.82      263.99     23.72 o 
  -2  11   2      130.97      122.85     12.02 o 
  -1  11   2       36.94       37.64     21.35 o 
   0  11   2        9.69        9.23      5.74 o 
   1  11   2      278.57      289.86     17.07 o 
   2  11   2        0.38       -1.25      5.61 o 
   3  11   2       23.79       12.51      6.47 o 
   4  11   2        0.84       -1.79      5.18 o 
   5  11   2       83.60       79.24     25.02 o 
   6  11   2       84.45       95.62     10.21 o 
   7  11   2        2.19       -4.31      6.47 o 
   8  11   2       19.54       16.39      9.49 o 
   0  12   2      130.85      135.05     13.37 o 
   1  12   2      434.39      404.50     37.75 o 
   2  12   2      482.83      453.10     23.21 o 
   3  12   2      179.39      185.55     13.98 o 
   4  12   2      223.59      210.73     25.02 o 
   5  12   2      282.19      301.22     21.57 o 
   6  12   2       61.37       72.48     10.35 o 
  -7 -10   3       18.77       20.83      7.25 o 
  -6 -10   3      221.10      270.29     16.74 o 
  -5 -10   3       80.74       85.42     11.21 o 
  -4 -10   3       58.70       47.38     13.59 o 
  -3 -10   3      235.60      250.18     28.90 o 
  -2 -10   3      169.14      179.92     14.23 o 
  -1 -10   3      119.92      108.19     10.97 o 
   0 -10   3      311.62      319.60     18.45 o 
   1 -10   3      189.76      203.51     33.00 o 
  -8  -9   3       68.59       61.46     11.86 o 
  -7  -9   3      135.29      131.58     11.54 o 
  -6  -9   3       75.36       75.06     15.53 o 
  -5  -9   3      116.38      102.66     21.35 o 
  -4  -9   3      281.91      293.58     16.44 o 
  -3  -9   3       63.32       47.22     13.80 o 
  -2  -9   3       26.32       20.15      6.11 o 
  -1  -9   3      155.22      133.72     11.27 o 
   0  -9   3       81.20       67.11      8.66 o 
   1  -9   3        0.88       -0.22      5.49 o 
   2  -9   3       22.96       21.50      7.16 o 
   3  -9   3        4.84       -6.04      5.82 o 
  -9  -8   3       86.21       76.78     15.96 o 
  -8  -8   3      121.27      128.01     11.41 o 
  -7  -8   3      150.92      153.76     11.72 o 
  -6  -8   3      300.94      311.22     16.70 o 
  -5  -8   3     1001.00     1017.38     94.28 o 
  -4  -8   3     1130.32     1140.03     85.65 o 
  -3  -8   3     1181.80     1171.23     44.08 o 
  -2  -8   3     1722.02     1617.51    122.58 o 
  -1  -8   3     1501.52     1456.44     53.25 o 
   0  -8   3      594.53      597.08     26.08 o 
   1  -8   3      215.46      199.30     13.11 o 
   2  -8   3      147.09      115.09     17.47 o 
   3  -8   3      349.79      383.52     20.12 o 
   4  -8   3      241.19      249.65     16.13 o 
   5  -8   3       91.64       99.19     11.13 o 
  -9  -7   3        6.97       14.23     11.21 o 
  -8  -7   3       57.33       70.00      8.50 o 
  -7  -7   3      217.31      222.54     13.51 o 
  -6  -7   3       11.57       14.23      5.39 o 
  -5  -7   3       61.31       54.90     13.16 o 
  -4  -7   3      287.77      287.05     14.91 o 
  -3  -7   3        8.99        4.33      3.91 o 
  -2  -7   3      439.22      443.90     19.96 o 
  -1  -7   3     1578.54     1691.61     59.66 o 
   0  -7   3      238.24      250.59     14.02 o 
   1  -7   3      120.31      110.56      9.30 o 
   2  -7   3      687.61      679.81     28.37 o 
   3  -7   3      330.02      312.49     16.91 o 
   4  -7   3      188.52      146.92     11.85 o 
   5  -7   3      418.97      421.43     21.63 o 
   6  -7   3      297.06      268.31     25.45 o 
 -11  -6   3      100.76       87.56     13.80 o 
 -10  -6   3      106.00      108.27     14.67 o 
  -9  -6   3      166.38      193.68     13.37 o 
  -8  -6   3       97.81      121.69     17.25 o 
  -7  -6   3       17.60       16.27      5.18 o 
  -6  -6   3       59.86       56.62      6.94 o 
  -5  -6   3      271.82      270.31     10.91 o 
  -4  -6   3        4.29        3.67      5.61 o 
  -3  -6   3        1.20        0.51      3.31 o 
  -2  -6   3      851.23      842.42     31.88 o 
  -1  -6   3      369.77      390.04     17.69 o 
   0  -6   3       65.09       74.85     12.51 o 
   1  -6   3      141.59      114.03     12.94 o 
   2  -6   3      184.88      175.33     11.44 o 
   3  -6   3      485.48      477.67     21.50 o 
   4  -6   3        1.36       -3.09      4.72 o 
   5  -6   3        5.25        3.43     12.72 o 
   6  -6   3      188.26      157.44     18.98 o 
   7  -6   3        4.48        0.86      8.20 o 
 -11  -5   3       44.69       43.56     11.65 o 
 -10  -5   3      219.31      248.89     21.14 o 
  -9  -5   3      535.32      523.73     23.73 o 
  -8  -5   3      232.88      273.48     14.67 o 
  -7  -5   3      662.67      700.58     22.65 o 
  -6  -5   3     2498.50     2485.27     83.79 o 
  -5  -5   3     1069.24     1076.75     38.90 o 
  -4  -5   3      517.51      518.47     16.83 o 
  -3  -5   3      481.73      499.66     15.94 o 
  -2  -5   3      776.13      746.38     27.18 o 
  -1  -5   3     1500.99     1466.03     50.97 o 
   0  -5   3     2457.14     2637.96     88.25 o 
   1  -5   3      830.70      776.71     29.60 o 
   2  -5   3      723.67      749.90     29.14 o 
   3  -5   3     1520.58     1497.28     53.26 o 
   4  -5   3      641.45      622.82     25.93 o 
   5  -5   3       59.98       47.06      7.32 o 
   6  -5   3       55.34       72.03     13.37 o 
   7  -5   3       42.92       28.04     11.65 o 
   8  -5   3      128.21      169.52     21.57 o 
 -11  -4   3        2.41       -2.59      8.63 o 
 -10  -4   3        9.05       25.45      9.06 o 
  -9  -4   3      195.54      165.21     12.08 o 
  -8  -4   3      127.42      110.42      9.49 o 
  -7  -4   3        0.75       -0.34      2.89 o 
  -6  -4   3      850.30      851.25     25.67 o 
  -5  -4   3     1615.11     1654.06     46.40 o 
  -4  -4   3      134.29      134.87     15.10 o 
  -3  -4   3     3524.30     3363.00     90.27 o 
  -2  -4   3     7688.19     7290.90    208.85 o 
  -1  -4   3     1455.00     1463.15     40.81 o 
   0  -4   3     1169.77     1224.60     34.73 o 
   1  -4   3     5984.01     6134.91    198.13 o 
   2  -4   3     1809.73     1852.18     63.19 o 
   3  -4   3     2223.48     2302.75     77.86 o 
   4  -4   3     3772.94     3781.89    125.25 o 
   5  -4   3      641.55      645.39     26.36 o 
   6  -4   3      192.54      207.48     18.98 o 
   7  -4   3      779.70      757.61     46.60 o 
   8  -4   3      187.47      190.66     22.00 o 
   9  -4   3       45.23       38.82      7.33 o 
 -11  -3   3      237.76      252.34     22.86 o 
 -10  -3   3      325.80      358.04     26.31 o 
  -9  -3   3      333.44      197.57     18.55 o 
  -8  -3   3      160.40      144.93     10.35 o 
  -7  -3   3      194.34      193.25     16.39 o 
  -6  -3   3      223.39      225.76      9.53 o 
  -5  -3   3      572.33      509.68     33.44 o 
  -4  -3   3      575.72      583.62     17.80 o 
  -3  -3   3      255.25      242.47      8.94 o 
  -2  -3   3       78.70       89.80      5.82 o 
  -1  -3   3       49.43       55.40      3.66 o 
   0  -3   3       13.76       12.82      2.47 o 
   1  -3   3      858.75      877.85     25.70 o 
   2  -3   3     1742.98     1775.16     49.04 o 
   3  -3   3       56.35       46.34      4.23 o 
   4  -3   3      121.05      104.54      9.92 o 
   5  -3   3       63.71       60.63     11.00 o 
   6  -3   3       69.31       65.99      7.76 o 
   7  -3   3      160.93      169.95     12.51 o 
   8  -3   3      277.19      287.17     13.06 o 
   9  -3   3       37.97       18.12      6.04 o 
 -11  -2   3      323.14      311.88     25.88 o 
 -10  -2   3      634.58      692.00     41.85 o 
  -9  -2   3      444.58      477.99     30.63 o 
  -8  -2   3      925.81      872.90     34.09 o 
  -7  -2   3     1574.66     1517.67     43.47 o 
  -6  -2   3      362.33      400.46     13.77 o 
  -5  -2   3     1291.48     1285.75     41.44 o 
  -4  -2   3     3767.80     3592.12    116.96 o 
  -3  -2   3      641.67      597.54     17.80 o 
  -2  -2   3     4888.64     4611.15    121.83 o 
  -1  -2   3    25736.16    23049.14    922.10 o 
   0  -2   3     5891.59     6164.79    240.54 o 
   1  -2   3     1621.61     1760.43     48.16 o 
   2  -2   3     3646.83     3772.82    122.45 o 
   3  -2   3     2868.05     3109.90    101.89 o 
   4  -2   3     1055.39     1139.46     32.87 o 
   5  -2   3      893.16      915.93     27.65 o 
   6  -2   3      276.90      312.32     15.96 o 
   7  -2   3      156.92      136.83      8.43 o 
   8  -2   3      261.04      252.88     16.39 o 
   9  -2   3       29.01       18.89      6.04 o 
  10  -2   3        6.66        8.12      5.05 o 
 -11  -1   3        0.18        1.29      9.49 o 
 -10  -1   3       60.32       68.58     14.23 o 
  -9  -1   3        0.15       -5.61      6.47 o 
  -8  -1   3        2.40        0.43      5.18 o 
  -7  -1   3      588.48      554.04     23.08 o 
  -6  -1   3     1305.59     1235.86     39.28 o 
  -5  -1   3       80.69       75.50      6.04 o 
  -4  -1   3     2136.14     2198.85     77.97 o 
  -3  -1   3     1858.39     1816.62     49.06 o 
  -2  -1   3      175.20      184.61      6.53 o 
  -1  -1   3     1139.71     1009.40     43.40 o 
   0  -1   3     3824.65     3611.28     95.54 o 
   1  -1   3     3214.81     3354.07    163.08 o 
   2  -1   3     9133.58     8893.75    232.64 o 
   3  -1   3     8379.43     8492.13    222.98 o 
   4  -1   3     1632.89     1617.37     44.92 o 
   5  -1   3      261.98      255.36      9.94 o 
   6  -1   3     1784.97     1836.73     47.98 o 
   7  -1   3      458.04      434.48     15.29 o 
   8  -1   3      197.86      203.28     10.25 o 
   9  -1   3      519.53      536.01     53.06 o 
  10  -1   3      156.69      163.78     16.18 o 
 -11   0   3       44.64       45.72     12.94 o 
 -10   0   3      167.54      211.36     21.57 o 
  -9   0   3      281.49      305.41     24.16 o 
  -8   0   3      219.70      227.76     13.37 o 
  -7   0   3      234.36      209.17     14.24 o 
  -6   0   3      749.35      645.86     20.30 o 
  -5   0   3      853.33      881.73     26.32 o 
  -4   0   3      655.53      623.14     59.55 o 
  -3   0   3      657.10      630.51     23.19 o 
  -2   0   3      223.99      268.51     11.13 o 
  -1   0   3       31.42       41.63      3.36 o 
   0   0   3     2097.02     2233.18     59.34 o 
   1   0   3      148.70      152.35      5.70 o 
   2   0   3      410.36      352.83     11.09 o 
   3   0   3      827.21      748.21     31.07 o 
   4   0   3      699.26      654.63     18.75 o 
   5   0   3      892.63      951.74     26.13 o 
   6   0   3     1896.81     1922.52     50.00 o 
   7   0   3     1357.83     1221.01     44.67 o 
   8   0   3        2.20       -2.16      4.53 o 
   9   0   3       30.27       40.74      6.09 o 
  10   0   3      218.66      240.92     12.26 o 
  11   0   3      119.21      136.15     20.06 o 
 -11   1   3      144.29      175.99     21.14 o 
 -10   1   3       66.97       87.99     15.10 o 
  -9   1   3      645.65      673.45     40.99 o 
  -8   1   3      588.75      602.27     25.89 o 
  -7   1   3      132.48      132.02     10.14 o 
  -6   1   3     2729.30     2761.22     83.58 o 
  -5   1   3     5875.90     5860.35    125.32 o 
  -4   1   3     1517.62     1557.33     42.74 o 
  -3   1   3     1788.79     1816.14     39.59 o 
  -2   1   3     2386.67     2016.49     67.25 o 
  -1   1   3     2178.74     2105.91     69.55 o 
   0   1   3      706.25      787.60     17.64 o 
   1   1   3     1471.54     1407.42     54.44 o 
   2   1   3     1703.26     1644.81     36.21 o 
   3   1   3     4612.91     4578.92    266.92 o 
   4   1   3     5153.61     4936.04    120.05 o 
   5   1   3      893.01      890.63     24.63 o 
   6   1   3       44.72       38.73      4.49 o 
   7   1   3      210.01      206.38     18.55 o 
   8   1   3       52.15       46.30     11.65 o 
   9   1   3        1.23        1.81      3.57 o 
  10   1   3        9.09       14.56      4.78 o 
  11   1   3        0.93       12.86      4.85 o 
 -11   2   3       48.16       59.52     15.53 o 
 -10   2   3        2.08      -12.94      8.63 o 
  -9   2   3       29.00       18.12      9.92 o 
  -8   2   3      995.23      984.66     38.83 o 
  -7   2   3      768.09      698.80     17.83 o 
  -6   2   3      532.00      520.31     13.58 o 
  -5   2   3     2240.31     2060.36     70.82 o 
  -4   2   3      195.35      189.63      8.84 o 
  -3   2   3      118.21      102.98      4.83 o 
  -2   2   3     2753.65     2490.01     66.47 o 
  -1   2   3     3950.91     3572.80     94.29 o 
   0   2   3      584.17      725.51     28.49 o 
   1   2   3     5983.57     6187.65    162.71 o 
   2   2   3    10524.17    10828.84    283.75 o 
   3   2   3     2753.61     2866.00     84.09 o 
   4   2   3     5721.80     5577.88    135.25 o 
   5   2   3     6901.30     6806.65    165.44 o 
   6   2   3     1785.01     1812.16     46.80 o 
   7   2   3     2788.66     2647.48    158.93 o 
   8   2   3     2355.01     2166.04    169.89 o 
   9   2   3      258.16      228.32     16.61 o 
  10   2   3      148.09      157.69     13.57 o 
  11   2   3      372.36      383.56     40.55 o 
 -10   3   3       99.39      116.03     18.12 o 
  -9   3   3      139.30      195.40     20.70 o 
  -8   3   3       75.17       65.99      9.92 o 
  -7   3   3      118.07      114.97      7.76 o 
  -6   3   3        0.22        4.31      3.02 o 
  -5   3   3      146.03      166.50      9.92 o 
  -4   3   3      396.96      383.91     13.17 o 
  -3   3   3       52.38       50.57      3.72 o 
  -2   3   3      112.77      124.79      5.58 o 
  -1   3   3      978.79      950.49     40.58 o 
   0   3   3       98.30       99.79      5.90 o 
   1   3   3       72.92       62.68      3.59 o 
   2   3   3    14373.33    14702.12    384.53 o 
   3   3   3     4546.90     4907.76    298.04 o 
   4   3   3      144.23      121.01      8.24 o 
   5   3   3      287.20      284.82     14.18 o 
   6   3   3      445.14      467.06     20.59 o 
   7   3   3      105.93      109.13      9.46 o 
   8   3   3      197.36      183.63     12.94 o 
   9   3   3      243.74      266.63     15.99 o 
  10   3   3      254.62      281.11     25.67 o 
  11   3   3      206.04      208.04     16.61 o 
  -8   4   3      323.86      357.18     29.33 o 
  -7   4   3     2328.51     2350.24    118.72 o 
  -6   4   3     3403.99     3293.17    110.58 o 
  -5   4   3      732.75      733.41     23.22 o 
  -4   4   3     3578.78     3463.75     93.77 o 
  -3   4   3     1636.25     1689.67     47.11 o 
  -2   4   3       22.23       16.64      3.45 o 
  -1   4   3     3376.66     3327.65    109.91 o 
   0   4   3     4675.05     4748.05    125.58 o 
   1   4   3      233.82      241.40      8.69 o 
   2   4   3     2491.54     2677.22     81.03 o 
   3   4   3     5195.98     5112.47    135.61 o 
   4   4   3     1250.03     1276.28     59.14 o 
   5   4   3      125.28      147.29     13.59 o 
   6   4   3     1021.06     1001.35     40.78 o 
   7   4   3       10.10        4.24      4.72 o 
   8   4   3       49.89       38.02      7.01 o 
   9   4   3      274.68      258.85     15.69 o 
  10   4   3        6.27        2.76      5.74 o 
  11   4   3        1.13        2.42      6.46 o 
  -8   5   3       96.01      110.85     18.12 o 
  -7   5   3      195.58      211.75     14.99 o 
  -6   5   3      612.84      622.81     50.26 o 
  -5   5   3      297.69      283.62     11.79 o 
  -4   5   3      317.84      322.05     16.61 o 
  -3   5   3     3903.30     3821.12    102.73 o 
  -2   5   3     3817.94     3828.62    102.43 o 
  -1   5   3     1457.94     1479.76     41.27 o 
   0   5   3     2414.72     2558.71     69.04 o 
   1   5   3     2049.89     2079.81     56.81 o 
   2   5   3     1867.59     1832.92     50.70 o 
   3   5   3     9438.37     9744.23    455.87 o 
   4   5   3     7318.56     7182.89    190.25 o 
   5   5   3      821.92      881.79     43.37 o 
   6   5   3     2019.51     2056.36     76.20 o 
   7   5   3     2341.10     2437.98     84.11 o 
   8   5   3      114.10      131.55     16.18 o 
   9   5   3      143.61      156.30     13.37 o 
  10   5   3      331.93      344.05     47.67 o 
  11   5   3      120.08      138.33     24.80 o 
  -8   6   3      125.37      109.99     19.84 o 
  -7   6   3        2.68       -1.29     10.78 o 
  -6   6   3      320.11      322.67     17.69 o 
  -5   6   3      728.96      752.02     30.63 o 
  -4   6   3      168.21      147.22     16.18 o 
  -3   6   3        0.89        3.59      2.69 o 
  -2   6   3       39.87       37.34      3.93 o 
  -1   6   3      190.20      204.95      9.06 o 
   0   6   3       50.47       54.72      4.24 o 
   1   6   3      135.20      133.06      7.15 o 
   2   6   3      476.30      471.19     15.62 o 
   3   6   3       19.64       16.27      9.70 o 
   4   6   3      230.83      204.83      8.94 o 
   5   6   3      205.48      194.11     11.22 o 
   6   6   3     1334.95     1304.04     47.46 o 
   7   6   3     1733.46     1818.17     64.40 o 
   8   6   3     1086.86     1146.78     43.78 o 
   9   6   3      339.48      342.32     18.60 o 
  10   6   3      171.43      186.12     19.63 o 
  11   6   3      171.66      190.77     19.84 o 
  -8   7   3      403.51      519.81     41.41 o 
  -6   7   3      141.45      169.95     16.39 o 
  -5   7   3     1015.01     1060.16     41.42 o 
  -4   7   3      515.85      522.01     23.30 o 
  -3   7   3      315.27      318.36     16.39 o 
  -2   7   3     1791.69     1791.88     86.77 o 
  -1   7   3     2851.76     2836.18    183.56 o 
   0   7   3      210.10      233.51     12.64 o 
   1   7   3     1203.37     1214.46     35.35 o 
   2   7   3     1802.36     1891.54     52.84 o 
   3   7   3       83.72      100.48      7.76 o 
   4   7   3      478.40      479.51     16.36 o 
   5   7   3      682.06      614.78     20.03 o 
   6   7   3       68.73       51.71      6.82 o 
   7   7   3        1.49       -1.25      4.96 o 
   8   7   3       61.94       67.44     15.10 o 
   9   7   3        6.27        4.40      5.46 o 
  10   7   3       20.71       22.72      7.55 o 
  11   7   3        3.53        2.61      6.43 o 
  -7   8   3      114.64      157.87     23.29 o 
  -6   8   3      229.77      258.44     28.69 o 
  -5   8   3      353.30      380.33     23.08 o 
  -4   8   3      584.40      601.91     27.21 o 
  -3   8   3      584.32      603.27     26.66 o 
  -2   8   3      953.53      890.02     35.29 o 
  -1   8   3     1439.73     1415.47     51.65 o 
   0   8   3      823.74      804.59     41.21 o 
   1   8   3      572.41      580.41     24.31 o 
   2   8   3     3699.96     3591.18    119.73 o 
   3   8   3     2018.38     2013.03     69.58 o 
   4   8   3      363.23      382.28     17.68 o 
   5   8   3      523.61      470.84     20.41 o 
   6   8   3      749.00      760.92     30.33 o 
   7   8   3      604.63      637.19     27.13 o 
   8   8   3      891.51      911.03     37.32 o 
   9   8   3      585.04      607.61     27.60 o 
  10   8   3      189.98      216.87     44.21 o 
  11   8   3      176.06      181.73     15.08 o 
  -6   9   3       11.61       20.83      8.41 o 
  -5   9   3       23.64       11.93      6.92 o 
  -4   9   3        0.17       -1.79      5.22 o 
  -3   9   3       36.58       33.24      7.10 o 
  -2   9   3      315.71      314.30     17.30 o 
  -1   9   3        6.52       10.08      4.83 o 
   0   9   3       32.41       39.51      6.46 o 
   1   9   3       29.11       36.09      6.21 o 
   2   9   3       72.99       77.83      8.08 o 
   3   9   3      109.23       84.66     10.57 o 
   4   9   3      431.82      421.39     19.66 o 
   5   9   3      791.93      806.30     32.19 o 
   6   9   3      707.49      685.99     40.99 o 
   7   9   3      790.40      748.56     44.87 o 
   8   9   3      408.70      422.33     30.63 o 
   9   9   3      202.32      190.23     20.70 o 
  10   9   3      189.52      208.37     15.71 o 
  -4  10   3      141.36      129.76     12.64 o 
  -3  10   3      752.68      751.45     33.17 o 
  -2  10   3      395.76      378.72     20.19 o 
  -1  10   3      164.57      157.66     12.64 o 
   0  10   3      818.87      833.55     34.24 o 
   1  10   3      349.04      333.40     17.69 o 
   2  10   3       78.06       59.56      7.98 o 
   3  10   3      547.47      533.41     24.05 o 
   4  10   3      462.81      454.97     21.63 o 
   5  10   3        1.66       -7.04      5.82 o 
   6  10   3       60.38       58.23     11.65 o 
   7  10   3      103.92       94.46     14.67 o 
   8  10   3        1.92        7.33      8.20 o 
   9  10   3        0.09       -5.18      6.90 o 
  -3  11   3      241.06      257.83     17.52 o 
  -2  11   3      668.97      680.94     31.26 o 
  -1  11   3      629.32      588.22     27.51 o 
   0  11   3      434.61      450.21     22.54 o 
   1  11   3      500.74      457.35     22.47 o 
   2  11   3      283.64      263.29     16.03 o 
   3  11   3      222.25      210.10     14.12 o 
   4  11   3      329.87      346.68     18.88 o 
   5  11   3      333.36      352.99     28.47 o 
   6  11   3      345.27      360.63     27.61 o 
   7  11   3      763.71      825.33     50.05 o 
   8  11   3      393.60      429.22     32.35 o 
   0  12   3      135.84      131.39     12.42 o 
   1  12   3       33.54       38.42      8.06 o 
   2  12   3       59.23       54.49     11.21 o 
   3  12   3      204.02      197.34     14.40 o 
   4  12   3       65.04       68.39      9.57 o 
   5  12   3       23.03       21.70      7.55 o 
   6  12   3       93.28      126.38     17.25 o 
   7  12   3       85.51      106.97     16.39 o 
  -5 -10   4      208.10      215.80     15.04 o 
  -4 -10   4      245.02      270.81     17.01 o 
  -3 -10   4      165.87      149.49     12.94 o 
  -2 -10   4      139.42      143.18     12.80 o 
  -1 -10   4       89.00       76.35     10.05 o 
  -7  -9   4       86.13       81.52     15.53 o 
  -6  -9   4      254.03      222.04     14.86 o 
  -5  -9   4      457.40      487.73     44.00 o 
  -4  -9   4      237.05      237.60     38.61 o 
  -3  -9   4      404.12      403.55     60.39 o 
  -2  -9   4      545.60      593.02     26.69 o 
  -1  -9   4      281.03      304.33     17.69 o 
   0  -9   4      284.06      281.52     16.91 o 
   1  -9   4      340.68      354.09     19.51 o 
   2  -9   4      111.95       93.96     10.80 o 
  -9  -8   4       18.97       15.10     12.51 o 
  -8  -8   4        3.75       -3.88     10.78 o 
  -7  -8   4        9.91       17.25     10.78 o 
  -6  -8   4       18.14        9.85      5.22 o 
  -5  -8   4      118.58      134.11     11.24 o 
  -4  -8   4       43.36       43.03      7.24 o 
  -3  -8   4       40.93       39.85      6.94 o 
  -2  -8   4        0.06       -2.79      4.45 o 
  -1  -8   4        7.53       10.00      5.49 o 
   0  -8   4        4.25        2.59      5.16 o 
   1  -8   4      193.31      191.77     13.12 o 
   2  -8   4      286.91      293.63     29.33 o 
   3  -8   4       71.61       56.30     14.02 o 
   4  -8   4      164.08      135.17     12.33 o 
  -9  -7   4      125.34      134.58     18.55 o 
  -8  -7   4      244.56      281.25     25.02 o 
  -7  -7   4      632.09      711.84     43.14 o 
  -6  -7   4      917.24      899.79     35.23 o 
  -5  -7   4      751.28      732.64     29.88 o 
  -4  -7   4      597.79      620.73     26.07 o 
  -3  -7   4     1012.63      975.90     37.37 o 
  -2  -7   4      755.51      702.43     45.95 o 
  -1  -7   4      293.64      322.24     16.62 o 
   0  -7   4      179.59      156.70     11.29 o 
   1  -7   4      237.60      237.27     14.03 o 
   2  -7   4       74.62       61.69      8.23 o 
   3  -7   4       18.53       18.98      6.25 o 
   4  -7   4        9.07       -2.85      5.28 o 
   5  -7   4        0.88        6.47      9.06 o 
 -10  -6   4      153.43      141.91     18.12 o 
  -9  -6   4      122.67      133.12     24.80 o 
  -8  -6   4       73.77       85.27      9.70 o 
  -7  -6   4      325.37      339.61     17.35 o 
  -6  -6   4      360.96      390.61     18.44 o 
  -5  -6   4      284.08      283.32     14.60 o 
  -4  -6   4     1612.84     1654.95     58.13 o 
  -3  -6   4     1991.11     1982.91     68.37 o 
  -2  -6   4      685.10      670.43     31.28 o 
  -1  -6   4      638.72      636.86     33.22 o 
   0  -6   4      981.88      906.16     34.48 o 
   1  -6   4      365.93      356.00     17.23 o 
   2  -6   4      582.49      596.84     25.31 o 
   3  -6   4      658.83      604.40     25.74 o 
   4  -6   4      535.22      525.56     23.77 o 
   5  -6   4      556.03      528.90     35.81 o 
   6  -6   4      373.32      314.04     27.18 o 
  -9  -5   4       64.05       71.59      9.76 o 
  -8  -5   4        5.45       -1.64      6.04 o 
  -7  -5   4       13.18       11.45      8.41 o 
  -6  -5   4        2.22        2.59      3.66 o 
  -5  -5   4      137.01      128.06      8.96 o 
  -4  -5   4      209.62      186.10      8.43 o 
  -3  -5   4       93.57       82.56      5.55 o 
  -2  -5   4       10.39        5.86      3.62 o 
  -1  -5   4        0.51        0.16      3.31 o 
   0  -5   4     2346.11     2328.06    153.72 o 
   1  -5   4     1422.40     1417.37     50.20 o 
   2  -5   4        4.96       -1.78      7.12 o 
   3  -5   4      143.84      137.64     17.69 o 
   4  -5   4      312.41      304.17     21.78 o 
   5  -5   4      136.81      118.62     15.53 o 
   6  -5   4      352.46      314.90     25.88 o 
   7  -5   4      320.15      270.90     25.45 o 
  -9  -4   4      221.87      142.78     17.69 o 
  -8  -4   4      389.89      429.66     29.77 o 
  -7  -4   4      249.07      278.21     15.08 o 
  -6  -4   4      262.67      233.23     17.25 o 
  -5  -4   4      285.44      296.08     11.56 o 
  -4  -4   4      562.63      524.48     16.91 o 
  -3  -4   4     1408.31     1380.73     38.81 o 
  -2  -4   4     1091.22     1070.18     30.66 o 
  -1  -4   4      628.02      606.59     18.67 o 
   0  -4   4      179.65      191.60     15.10 o 
   1  -4   4        5.38        9.11      3.27 o 
   2  -4   4      255.31      262.13     10.61 o 
   3  -4   4      166.04      139.34      9.76 o 
   4  -4   4        2.22       -2.37      3.96 o 
   5  -4   4       30.05       28.90      9.06 o 
   6  -4   4      180.31      164.78     18.12 o 
   7  -4   4        1.90       -5.61      8.20 o 
   8  -4   4       23.10       17.25     10.78 o 
 -11  -3   4      167.99      194.11     20.27 o 
 -10  -3   4       41.58       30.62     10.35 o 
  -9  -3   4       98.30       97.48     15.10 o 
  -8  -3   4     1053.28     1103.78     59.98 o 
  -7  -3   4      644.86      631.63     26.38 o 
  -6  -3   4      243.27      245.72     10.26 o 
  -5  -3   4     4586.23     4624.22    123.64 o 
  -4  -3   4     3703.63     3691.92     99.14 o 
  -3  -3   4      950.43      943.93     27.38 o 
  -2  -3   4     3000.17     2957.74     97.14 o 
  -1  -3   4     2836.77     2766.72     74.41 o 
   0  -3   4     1667.91     1685.23     54.58 o 
   1  -3   4     7533.45     7701.67    217.88 o 
   2  -3   4     5618.58     5741.02    152.43 o 
   3  -3   4      473.29      484.38     16.34 o 
   4  -3   4      551.47      554.80     22.55 o 
   5  -3   4     1135.10     1087.45     58.26 o 
   6  -3   4      147.61      126.38     10.35 o 
   7  -3   4      169.41      176.42     12.94 o 
   8  -3   4      204.60      185.05     12.94 o 
   9  -3   4       90.82       88.86      9.92 o 
 -11  -2   4       13.85        2.16      9.92 o 
 -10  -2   4        7.28        1.29      8.63 o 
  -9  -2   4       66.89       64.27      8.63 o 
  -8  -2   4        0.38       -1.73      8.63 o 
  -7  -2   4       11.08       12.51      8.20 o 
  -6  -2   4      116.18      110.23     12.94 o 
  -5  -2   4      127.37      129.89      6.77 o 
  -4  -2   4     3590.74     3525.59     94.03 o 
  -3  -2   4      758.02      766.88     22.51 o 
  -2  -2   4      543.47      537.39     16.61 o 
  -1  -2   4     2955.25     2804.64     83.63 o 
   0  -2   4     2777.37     2696.03    213.69 o 
   1  -2   4      459.51      438.18     17.08 o 
   2  -2   4     1156.44     1328.53     86.32 o 
   3  -2   4      479.13      443.47     21.14 o 
   4  -2   4      365.01      344.85     12.64 o 
   5  -2   4     2431.76     2410.70     82.47 o 
   6  -2   4     1147.52     1058.96     40.13 o 
   7  -2   4        0.87       -4.17      3.86 o 
   8  -2   4      218.69      238.91     11.95 o 
   9  -2   4      406.23      385.19     22.43 o 
 -11  -1   4       86.60       78.93     14.67 o 
 -10  -1   4      482.37      522.42     34.51 o 
  -9  -1   4      324.00      339.49     18.12 o 
  -8  -1   4      235.73      242.43     14.24 o 
  -7  -1   4      917.61      906.57     50.05 o 
  -6  -1   4     1248.82     1157.89     83.94 o 
  -5  -1   4      504.46      539.16     17.05 o 
  -4  -1   4     3366.10     3470.98    109.13 o 
  -3  -1   4     6166.75     6030.35    159.04 o 
  -2  -1   4     1667.46     1610.11     82.70 o 
  -1  -1   4     1177.99     1299.84     35.62 o 
   0  -1   4     2766.69     2820.20     75.32 o 
   1  -1   4      959.59     1119.76     55.25 o 
   2  -1   4     2418.65     2521.21     75.39 o 
   3  -1   4      686.16      664.80     20.21 o 
   4  -1   4       48.24       52.13      4.41 o 
   5  -1   4       83.76       69.45      7.33 o 
   6  -1   4       12.71       15.46      4.10 o 
   7  -1   4       19.97       21.10      6.25 o 
   8  -1   4       26.91       22.10      6.04 o 
   9  -1   4       71.00       51.35      7.55 o 
  10  -1   4       29.54       19.33      6.43 o 
 -11   0   4        0.88        1.29      9.06 o 
 -10   0   4       97.65       96.62     15.53 o 
  -9   0   4      757.30      771.42     32.36 o 
  -8   0   4      413.03      400.76     19.41 o 
  -7   0   4      598.61      581.58     35.81 o 
  -6   0   4     1549.52     1482.07     53.11 o 
  -5   0   4      365.26      397.38     13.52 o 
  -4   0   4      651.62      690.38     21.14 o 
  -3   0   4     7082.48     6879.89    327.26 o 
  -2   0   4     6257.12     5720.77    383.58 o 
  -1   0   4     3319.34     3398.78     89.77 o 
   0   0   4    16588.76    16883.23    440.21 o 
   1   0   4    11931.46    12952.09    338.73 o 
   2   0   4      761.23      713.18     21.03 o 
   3   0   4      252.81      263.17     19.20 o 
   4   0   4      638.99      631.76     20.71 o 
   5   0   4      630.29      661.65     20.71 o 
   6   0   4     1776.85     1660.39     44.45 o 
   7   0   4     1108.98     1025.22     30.06 o 
   8   0   4       46.95       30.92      5.66 o 
   9   0   4      130.98      125.71      9.27 o 
  10   0   4      245.44      236.38     13.13 o 
  -9   1   4        1.73       -9.92     10.35 o 
  -8   1   4       10.14       18.55     10.35 o 
  -7   1   4        4.55       -3.02      7.33 o 
  -6   1   4        1.18       -6.82     11.00 o 
  -5   1   4      127.38      125.90     11.43 o 
  -4   1   4       77.33       60.21      5.61 o 
  -3   1   4       10.28        8.78      3.31 o 
  -2   1   4       45.16       50.51      9.92 o 
  -1   1   4      147.93      134.63      7.16 o 
   0   1   4     3065.26     3085.43     66.05 o 
   1   1   4    10687.08    10894.64    352.26 o 
   2   1   4     2499.13     2539.84     55.04 o 
   3   1   4     1407.60     1353.87     30.47 o 
   4   1   4     3249.70     3398.95    207.88 o 
   5   1   4     1389.36     1298.58     47.91 o 
   6   1   4       40.61       38.51      4.54 o 
   7   1   4      513.92      504.34     19.41 o 
   8   1   4      604.94      628.87     26.53 o 
   9   1   4      305.78      329.18     14.30 o 
  10   1   4      470.77      470.03     18.55 o 
  11   1   4      245.01      250.33     36.88 o 
  -9   2   4      135.12      120.34     18.12 o 
  -8   2   4      808.13      826.67     49.62 o 
  -7   2   4      936.44      889.74     50.92 o 
  -6   2   4      218.80      194.11     12.66 o 
  -5   2   4     1652.94     1547.62     34.83 o 
  -4   2   4      662.58      667.45     26.07 o 
  -3   2   4      485.85      492.99     15.08 o 
  -2   2   4      510.07      517.30     19.97 o 
  -1   2   4      260.92      233.96      8.14 o 
   0   2   4      537.67      521.75     15.40 o 
   1   2   4     1004.05      953.76     33.26 o 
   2   2   4      418.59      403.28     12.81 o 
   3   2   4        4.52        8.90      3.45 o 
   4   2   4      620.32      641.00     23.52 o 
   5   2   4       99.58       84.16      5.55 o 
   6   2   4       73.27       70.87      7.33 o 
   7   2   4       10.84       10.90      3.82 o 
   8   2   4       95.11       93.16     12.51 o 
   9   2   4       83.57       80.66      7.20 o 
  10   2   4       15.06       19.89      7.87 o 
  11   2   4       28.38       38.80     11.21 o 
 -10   3   4      294.52      279.95     25.88 o 
  -9   3   4       72.82       65.32     10.44 o 
  -8   3   4      468.72      453.47     23.16 o 
  -7   3   4     1291.90     1196.92     70.99 o 
  -6   3   4       45.97       39.80      9.92 o 
  -5   3   4      388.13      400.45     14.04 o 
  -4   3   4     4972.10     4899.29    130.74 o 
  -3   3   4     2404.10     2319.31     63.13 o 
  -2   3   4     2060.37     1988.69     53.94 o 
  -1   3   4     1682.56     1610.13     43.94 o 
   0   3   4     2089.67     1971.65     53.47 o 
   1   3   4     4580.26     4717.91    154.28 o 
   2   3   4    15438.85    16506.72    431.46 o 
   3   3   4     7456.43     7847.35    298.52 o 
   4   3   4     2346.66     2381.10     80.46 o 
   5   3   4     6885.19     6602.63    215.48 o 
   6   3   4     3087.25     2878.31     97.58 o 
   7   3   4        6.62        8.11      4.77 o 
   8   3   4      133.09      135.99     11.58 o 
   9   3   4      218.78      249.24     15.96 o 
  10   3   4      100.28      124.91     21.78 o 
  11   3   4      101.85      110.13     13.07 o 
  -9   4   4        9.87        7.89      8.84 o 
  -8   4   4        5.92       -3.73      7.05 o 
  -7   4   4       12.88       -1.92      6.63 o 
  -6   4   4        0.12        0.70      5.77 o 
  -5   4   4        3.96        1.73      2.70 o 
  -4   4   4      464.90      458.37     15.56 o 
  -3   4   4      711.66      703.22     21.47 o 
  -2   4   4      312.57      309.11     10.85 o 
  -1   4   4     2239.32     2182.41     59.37 o 
   0   4   4     8195.85     8278.70    269.20 o 
   1   4   4     3654.48     3808.35    101.53 o 
   2   4   4     1367.04     1597.99     44.41 o 
   3   4   4     3742.52     3929.31    150.04 o 
   4   4   4      898.79      962.55     28.18 o 
   5   4   4     1266.03     1335.46     48.07 o 
   6   4   4     2941.05     2702.18     92.07 o 
   7   4   4      926.66      855.29     34.95 o 
   8   4   4      456.38      450.38     23.08 o 
   9   4   4      774.58      742.67     32.03 o 
  10   4   4      391.60      377.05     27.18 o 
  11   4   4       96.05       88.16     19.41 o 
  -9   5   4      530.84      525.86     26.89 o 
  -8   5   4      317.95      343.67     38.39 o 
  -7   5   4      322.05      299.65     17.80 o 
  -6   5   4      857.70      795.39     38.18 o 
  -5   5   4       36.51       30.40      4.44 o 
  -4   5   4       25.56       32.96      4.14 o 
  -3   5   4      965.36      943.00     28.24 o 
  -2   5   4      717.03      693.77     21.52 o 
  -1   5   4        3.40        0.96      1.58 o 
   0   5   4      751.40      802.41     23.78 o 
   1   5   4      340.72      320.39     11.57 o 
   2   5   4       79.80       85.15      5.42 o 
   3   5   4      139.24      198.30     27.18 o 
   4   5   4        1.24       -0.18      5.61 o 
   5   5   4       62.09       41.97      8.63 o 
   6   5   4      287.90      274.70     14.95 o 
   7   5   4       94.91       80.12      8.69 o 
   8   5   4       56.96       50.84      8.08 o 
   9   5   4       43.23       33.65      7.76 o 
  10   5   4       22.16       13.37      6.78 o 
  11   5   4       48.31       51.24      9.88 o 
  -8   6   4      467.81      472.37     37.10 o 
  -7   6   4      342.27      366.67     31.06 o 
  -6   6   4      633.59      639.57     28.19 o 
  -5   6   4     1396.52     1298.43     59.99 o 
  -4   6   4      491.95      492.48     21.62 o 
  -3   6   4     1221.93     1162.33     42.78 o 
  -2   6   4     2634.40     2478.42     68.21 o 
  -1   6   4      438.85      482.03     16.06 o 
   0   6   4     1918.73     2036.67     56.22 o 
   1   6   4    15550.38    15701.32    411.48 o 
   2   6   4     4807.15     4934.37    160.83 o 
   3   6   4      592.17      638.20     24.86 o 
   4   6   4     1182.31     1151.97     33.93 o 
   5   6   4      438.45      417.55     18.98 o 
   6   6   4       61.23       72.01      7.77 o 
   7   6   4      705.75      638.22     27.30 o 
   8   6   4      325.72      310.82     17.23 o 
   9   6   4      106.78      115.52     11.54 o 
  10   6   4      258.41      252.91     19.84 o 
  11   6   4      132.86      111.58     21.14 o 
  -7   7   4        0.08        4.74     11.65 o 
  -6   7   4       44.34       51.76     14.23 o 
  -5   7   4       48.07       54.78      7.33 o 
  -4   7   4      420.27      412.41     19.84 o 
  -3   7   4      256.10      264.00     14.24 o 
  -2   7   4      349.59      309.74     15.96 o 
  -1   7   4      784.63      796.33     32.36 o 
   0   7   4      460.88      429.41     14.93 o 
   1   7   4      841.58      816.41     30.05 o 
   2   7   4     1185.25     1221.22     35.67 o 
   3   7   4      905.15      894.65     27.37 o 
   4   7   4     2018.03     1896.42     65.64 o 
   5   7   4     2473.25     2504.57     69.49 o 
   6   7   4     1479.34     1464.52     53.25 o 
   7   7   4      415.83      380.08     19.05 o 
   8   7   4      566.11      548.31     25.17 o 
   9   7   4      304.85      301.44     17.68 o 
  10   7   4      125.44      114.39     11.85 o 
  11   7   4      225.32      224.62     36.02 o 
  -5   8   4       75.94       66.43     15.53 o 
  -4   8   4      740.91      769.69     32.36 o 
  -3   8   4      309.07      319.22     17.25 o 
  -2   8   4      145.79      121.21     12.51 o 
  -1   8   4      358.68      352.44     22.86 o 
   0   8   4       11.33       10.41      4.38 o 
   1   8   4        0.08       -5.10      4.31 o 
   2   8   4      683.47      659.49     26.80 o 
   3   8   4       54.40       49.05      9.71 o 
   4   8   4      634.24      555.92     19.07 o 
   5   8   4       70.18       68.49      6.14 o 
   6   8   4       70.76       78.47     13.37 o 
   7   8   4      356.07      330.96     17.68 o 
   8   8   4      212.78      227.22     15.10 o 
   9   8   4      132.01      148.84     12.96 o 
  10   8   4       37.86       34.95      8.47 o 
  -6   9   4      219.05      223.44     27.61 o 
  -5   9   4       59.72       27.61     14.67 o 
  -4   9   4      631.47      628.10     28.98 o 
  -3   9   4     1219.58     1193.65     46.49 o 
  -2   9   4      595.37      569.05     25.74 o 
  -1   9   4      770.48      779.97     32.06 o 
   0   9   4     1720.72     1618.39     58.51 o 
   1   9   4      458.85      463.38     28.26 o 
   2   9   4      226.50      232.38     13.63 o 
   3   9   4      569.65      588.95     25.13 o 
   4   9   4      187.72      206.13     13.10 o 
   5   9   4      397.72      364.36     17.99 o 
   6   9   4     1483.43     1325.34     70.35 o 
   7   9   4      449.92      452.96     31.92 o 
   8   9   4       62.25       64.08      9.49 o 
   9   9   4      121.46      126.05     12.20 o 
  10   9   4       64.47       68.95     10.52 o 
  -4  10   4      121.97      119.11     16.39 o 
  -3  10   4      117.34      130.92     29.33 o 
  -2  10   4      114.52      115.87     11.07 o 
  -1  10   4      257.04      240.26     15.13 o 
   0  10   4      203.49      208.06     13.68 o 
   1  10   4      441.04      402.03     20.02 o 
   2  10   4      509.78      521.37     23.91 o 
   3  10   4      818.85      795.49     32.63 o 
   4  10   4     1199.88     1225.12     46.21 o 
   5  10   4     1016.85     1069.66     41.49 o 
   6  10   4      715.80      720.49     44.01 o 
   7  10   4      655.52      594.07     38.83 o 
   8  10   4      350.67      316.63     26.75 o 
   9  10   4      288.26      297.21     26.31 o 
  -3  11   4       36.96       29.62      7.74 o 
  -2  11   4      205.94      191.95     14.61 o 
  -1  11   4        3.07       -0.45      4.97 o 
   0  11   4        5.26        0.17      4.88 o 
   1  11   4      301.49      312.68     24.59 o 
   2  11   4       18.80       12.20      6.11 o 
   3  11   4       49.06       28.40      9.49 o 
   4  11   4       63.15       71.53      9.30 o 
   5  11   4      132.06      123.94     11.58 o 
   6  11   4      112.79      102.23     15.53 o 
   7  11   4       11.20        1.73      7.33 o 
   8  11   4       30.86       30.19     10.78 o 
  -1  12   4      274.35      258.74     17.10 o 
   0  12   4       61.64       69.37      9.92 o 
   1  12   4      263.09      273.78     17.13 o 
   2  12   4      503.31      534.41     26.75 o 
   3  12   4      259.18      279.66     17.31 o 
   4  12   4      342.28      343.17     19.49 o 
   5  12   4      452.82      486.89     24.25 o 
   6  12   4      130.96      162.62     19.41 o 
   7  12   4       57.12       47.02     12.94 o 
  -6  -9   5       50.10       38.39     13.37 o 
  -5  -9   5       12.83        6.04     11.21 o 
  -4  -9   5       55.97       53.52      8.78 o 
  -3  -9   5       10.69        5.52      6.11 o 
  -2  -9   5        7.58        4.59      5.67 o 
  -1  -9   5       14.98        9.78      6.32 o 
   0  -9   5       26.50       24.70      7.47 o 
  -8  -8   5      156.95      114.31     18.55 o 
  -7  -8   5      214.36      230.77     23.29 o 
  -6  -8   5      268.75      265.72     24.16 o 
  -5  -8   5      599.31      613.91     27.41 o 
  -4  -8   5      577.05      650.91     28.51 o 
  -3  -8   5      315.29      331.39     17.97 o 
  -2  -8   5      317.20      343.70     18.60 o 
  -1  -8   5      239.60      238.70     18.76 o 
   0  -8   5       86.88       73.09      9.30 o 
   1  -8   5       90.20       82.66     10.07 o 
   2  -8   5      103.35      105.81     10.93 o 
   3  -8   5      227.28      211.43     22.43 o 
  -9  -7   5        8.50        9.06     11.65 o 
  -8  -7   5       39.22       42.70     13.37 o 
  -7  -7   5      132.72      139.75     18.12 o 
  -6  -7   5       33.91       37.96     11.65 o 
  -5  -7   5       60.54       53.71      8.08 o 
  -4  -7   5      338.21      355.70     18.10 o 
  -3  -7   5       68.54       51.27      8.84 o 
  -2  -7   5      139.87      136.37     10.82 o 
  -1  -7   5      847.41      857.84     34.17 o 
   0  -7   5      412.14      451.26     21.20 o 
   1  -7   5       92.02       90.51      9.46 o 
   2  -7   5      385.35      365.70     18.90 o 
   3  -7   5      368.14      367.91     44.86 o 
   4  -7   5      167.64      134.58     18.55 o 
  -9  -6   5      165.17      202.99     44.43 o 
  -8  -6   5      276.21      248.90     23.72 o 
  -7  -6   5      169.88      164.34     19.41 o 
  -6  -6   5      209.57      186.78     19.41 o 
  -5  -6   5      447.52      399.90     28.04 o 
  -4  -6   5      169.16      164.86     14.45 o 
  -3  -6   5       15.81       16.72      5.28 o 
  -2  -6   5      114.35      109.21     13.16 o 
  -1  -6   5       16.27       17.55      5.46 o 
   0  -6   5       20.94       22.08      5.46 o 
   1  -6   5        6.32        4.42      4.77 o 
   2  -6   5       62.32       48.17      7.32 o 
   3  -6   5      152.73      120.03     10.36 o 
   4  -6   5        2.30       -6.91      4.85 o 
   5  -6   5        2.88       -0.86      7.33 o 
 -10  -5   5       95.12       85.98     11.41 o 
  -9  -5   5      385.24      427.66     33.65 o 
  -8  -5   5      364.95      407.48     20.85 o 
  -7  -5   5      550.53      615.60     31.06 o 
  -6  -5   5     1614.03     1699.44     82.22 o 
  -5  -5   5     1576.62     1010.80     52.22 o 
  -4  -5   5      853.99      798.76     42.07 o 
  -3  -5   5      264.03      284.13     26.10 o 
  -2  -5   5      191.11      215.40     24.16 o 
  -1  -5   5      586.10      517.75     21.80 o 
   0  -5   5     1230.13     1126.75     41.19 o 
   1  -5   5      959.12      934.07     35.39 o 
   2  -5   5      570.83      556.09     23.64 o 
   3  -5   5      532.60      492.45     23.08 o 
   4  -5   5      328.98      337.87     17.35 o 
   5  -5   5       77.52       89.29     14.23 o 
   6  -5   5        7.89        7.33      9.06 o 
   7  -5   5        2.03       12.94     10.78 o 
 -10  -4   5        6.84        5.28      7.56 o 
  -9  -4   5       49.67       42.46     10.14 o 
  -8  -4   5       60.80       51.10      8.78 o 
  -7  -4   5       26.38       25.76      6.82 o 
  -6  -4   5      125.14      149.99     10.82 o 
  -5  -4   5      823.68      840.16     32.32 o 
  -4  -4   5       46.25       47.65      4.77 o 
  -3  -4   5      289.66      305.31     14.30 o 
  -2  -4   5     1682.94     1607.98     45.12 o 
  -1  -4   5      867.55      907.97     27.06 o 
   0  -4   5      309.69      330.97     12.45 o 
   1  -4   5     1128.96     1135.55     41.04 o 
   2  -4   5      606.84      551.34     26.32 o 
   3  -4   5      893.99      814.63     31.57 o 
   4  -4   5     1718.16     1635.23     82.44 o 
   5  -4   5      547.57      471.10     31.92 o 
   6  -4   5      144.94      107.84     15.96 o 
   7  -4   5      341.12      312.31     27.61 o 
 -11  -3   5       42.66       42.70     13.80 o 
 -10  -3   5       95.92      102.11     12.29 o 
  -9  -3   5      120.62      143.54     12.59 o 
  -8  -3   5        2.52        0.74      5.70 o 
  -7  -3   5       66.49       76.29      8.69 o 
  -6  -3   5      302.19      306.08     15.71 o 
  -5  -3   5      283.82      299.31     14.91 o 
  -4  -3   5      375.23      366.11     12.99 o 
  -3  -3   5      349.11      312.06     16.39 o 
  -2  -3   5      250.89      206.51      9.92 o 
  -1  -3   5      319.45      332.56     14.47 o 
   0  -3   5      118.11      132.86      7.10 o 
   1  -3   5        0.07       -0.79      3.02 o 
   2  -3   5      350.90      344.10     13.15 o 
   3  -3   5       79.63       70.74      6.32 o 
   4  -3   5       21.36       16.92      3.91 o 
   5  -3   5      161.65      114.74      9.92 o 
   6  -3   5      128.47      115.17     15.96 o 
   7  -3   5      256.22      259.25     24.16 o 
   8  -3   5      432.30      385.66     19.41 o 
 -11  -2   5      123.26      130.70     18.55 o 
 -10  -2   5      434.45      450.88     49.39 o 
  -9  -2   5      236.75      251.57     16.27 o 
  -8  -2   5      387.00      397.70     20.10 o 
  -7  -2   5      990.53      984.85     38.28 o 
  -6  -2   5      431.08      405.84     21.35 o 
  -5  -2   5      646.89      692.45     50.70 o 
  -4  -2   5     2905.53     2921.84     79.19 o 
  -3  -2   5     1116.49     1057.74     33.88 o 
  -2  -2   5     1433.65     1420.23     76.19 o 
  -1  -2   5     6678.95     6036.14    159.56 o 
   0  -2   5     3399.67     3723.10     99.61 o 
   1  -2   5      286.80      348.66     28.04 o 
   2  -2   5       19.67       16.85      3.62 o 
   3  -2   5       95.52      104.86     11.43 o 
   4  -2   5      672.04      590.04     37.10 o 
   5  -2   5      760.98      733.91     30.20 o 
   6  -2   5      147.41      142.78     12.08 o 
   7  -2   5       58.32       71.49      8.63 o 
   8  -2   5      137.12      155.25     10.12 o 
   9  -2   5       22.76       22.19      6.13 o 
 -11  -1   5        0.20       -9.49      9.49 o 
 -10  -1   5      136.16      125.95     17.69 o 
  -9  -1   5       93.44       91.38     10.80 o 
  -8  -1   5       18.21        8.48      6.55 o 
  -7  -1   5      801.10      823.51     33.09 o 
  -6  -1   5     1756.51     1760.64     62.57 o 
  -5  -1   5      293.10      289.00     14.77 o 
  -4  -1   5     2236.35     2155.11     73.90 o 
  -3  -1   5     4704.68     4678.82    178.62 o 
  -2  -1   5     1391.05     1347.12     76.41 o 
  -1  -1   5     4045.74     3875.38    102.79 o 
   0  -1   5     6098.02     6365.29    167.56 o 
   1  -1   5      317.82      322.44     11.39 o 
   2  -1   5     1163.85     1101.63     44.67 o 
   3  -1   5     4246.15     4318.05    116.00 o 
   4  -1   5      818.05      770.42     23.94 o 
   5  -1   5       89.91       81.09     12.51 o 
   6  -1   5     1111.62     1104.13     32.08 o 
   7  -1   5      681.38      739.55     24.04 o 
   8  -1   5      386.29      425.22     17.11 o 
   9  -1   5      628.87      620.04     44.00 o 
 -11   0   5       29.71       22.00     11.65 o 
 -10   0   5       47.59       40.11     13.37 o 
  -9   0   5      179.88      196.29     26.31 o 
  -8   0   5      208.30      204.24     14.88 o 
  -7   0   5      125.05      109.83     10.49 o 
  -6   0   5      508.82      509.73     22.73 o 
  -5   0   5      441.91      416.38     19.06 o 
  -4   0   5      267.27      258.57     13.41 o 
  -3   0   5      106.38      101.49      7.63 o 
  -2   0   5      123.17      112.21      7.77 o 
  -1   0   5      129.13      143.30      5.94 o 
   0   0   5     1178.29     1149.63     32.18 o 
   1   0   5      287.62      312.96     10.76 o 
   2   0   5        3.94       -2.53      2.07 o 
   3   0   5      670.66      761.38     41.42 o 
   4   0   5      709.55      702.79     29.13 o 
   5   0   5       84.65       81.11      6.27 o 
   6   0   5      324.03      291.80     29.98 o 
   7   0   5     1062.03     1017.03     30.38 o 
   8   0   5      105.04       94.69      9.49 o 
   9   0   5        4.11        2.19      4.73 o 
  10   0   5       96.10      114.73     17.68 o 
 -10   1   5       32.51        4.31     10.35 o 
  -9   1   5      516.57      508.16     25.15 o 
  -8   1   5      823.58      773.25     50.26 o 
  -7   1   5      123.85      124.89     12.72 o 
  -6   1   5     1356.25     1415.33     51.88 o 
  -5   1   5     5499.19     5435.39    179.82 o 
  -4   1   5     2903.41     2826.28     95.46 o 
  -3   1   5     3401.07     3351.99    111.70 o 
  -2   1   5     4936.20     5083.81    166.61 o 
  -1   1   5     3197.16     3472.14    186.32 o 
   0   1   5     1072.62     1078.09     50.50 o 
   1   1   5     1834.16      964.81     29.37 o 
   2   1   5      265.22      297.58      8.27 o 
   3   1   5     1108.64     1075.58     44.46 o 
   4   1   5     3795.75     3643.21     90.81 o 
   5   1   5      726.05      656.86     34.73 o 
   6   1   5       16.73        9.90     14.45 o 
   7   1   5       28.15       21.33      7.12 o 
   8   1   5       39.02       36.85      5.79 o 
   9   1   5       35.29       33.84      6.43 o 
  10   1   5       33.38       38.82      6.86 o 
 -10   2   5       15.30       16.82     11.65 o 
  -9   2   5        3.93       -8.09      7.05 o 
  -8   2   5      280.79      276.87     17.22 o 
  -7   2   5      152.34      159.25     14.45 o 
  -6   2   5      109.75      100.02      9.58 o 
  -5   2   5      752.35      689.13     28.19 o 
  -4   2   5      652.59      631.27     25.46 o 
  -3   2   5      666.93      703.66     33.87 o 
  -2   2   5     4630.45     4647.92    152.95 o 
  -1   2   5     7431.30     7172.31    188.56 o 
   0   2   5     1695.20     1626.93     69.10 o 
   1   2   5     1398.60     1553.10     43.05 o 
   2   2   5     4090.85     4482.19     96.54 o 
   3   2   5      349.96      320.61     21.14 o 
   4   2   5      475.99      465.14     14.98 o 
   5   2   5     1543.81     1401.81     50.29 o 
   6   2   5      534.75      467.63     15.93 o 
   7   2   5      849.84      736.16     23.19 o 
   8   2   5     1447.76     1274.26     36.72 o 
   9   2   5      266.11      253.90     12.65 o 
  10   2   5       28.34       17.10      5.82 o 
  11   2   5      112.94      135.07     14.94 o 
 -10   3   5      106.67       95.33     17.25 o 
  -9   3   5      159.76      149.81     13.99 o 
  -8   3   5      126.55      106.77     13.37 o 
  -7   3   5      116.33       85.94     10.62 o 
  -6   3   5        0.24       -0.73      5.03 o 
  -5   3   5        5.72        6.33      5.08 o 
  -4   3   5      273.63      244.26     27.61 o 
  -3   3   5       89.42       92.07      4.93 o 
  -2   3   5       18.73       16.76      2.31 o 
  -1   3   5      104.16       84.48     11.65 o 
   0   3   5      212.74      221.48      8.29 o 
   1   3   5      480.10      511.27     17.72 o 
   2   3   5     4843.01     5111.99    135.76 o 
   3   3   5     2648.92     2811.11     76.40 o 
   4   3   5       65.01       66.22     10.57 o 
   5   3   5        0.78       -4.89      3.51 o 
   6   3   5      233.31      227.87     13.82 o 
   7   3   5      482.70      423.96     42.49 o 
   8   3   5      420.06      369.79     36.02 o 
   9   3   5      345.18      331.51     19.51 o 
  10   3   5      186.69      208.86     16.62 o 
  11   3   5      155.93      164.54     18.55 o 
  -9   4   5      322.37      310.59     19.71 o 
  -8   4   5      145.43      153.81     13.76 o 
  -7   4   5      489.13      488.79     24.05 o 
  -6   4   5      969.66      936.56     50.27 o 
  -5   4   5      184.73      200.05     12.71 o 
  -4   4   5     1111.00     1063.40     39.92 o 
  -3   4   5     1241.74     1216.46     35.05 o 
  -2   4   5      421.42      442.34     20.49 o 
  -1   4   5     3516.33     3334.40     89.40 o 
   0   4   5     8631.62     9011.13    236.84 o 
   1   4   5     2411.36     2495.79     84.00 o 
   2   4   5     1456.34     1569.71     44.16 o 
   3   4   5     2065.45     2323.49     64.07 o 
   4   4   5      331.70      335.23     12.48 o 
   5   4   5        7.42       11.89      4.77 o 
   6   4   5      171.71      152.52     11.27 o 
   7   4   5       16.81       16.64     13.59 o 
   8   4   5       39.28       48.13      8.52 o 
   9   4   5       81.00       72.20     12.29 o 
  10   4   5        1.56       -0.32     10.78 o 
  11   4   5       32.70       24.97      9.43 o 
  -9   5   5       86.41       57.54     11.67 o 
  -8   5   5       19.75       20.32      8.39 o 
  -7   5   5       60.39       51.22     11.65 o 
  -6   5   5      480.36      443.79     27.18 o 
  -5   5   5      474.98      429.55     20.64 o 
  -4   5   5      193.99      194.40     12.22 o 
  -3   5   5     3301.88     3109.54     84.79 o 
  -2   5   5     3927.85     3595.65     96.98 o 
  -1   5   5     2318.15     2332.27     63.99 o 
   0   5   5     5312.58     5171.28    197.51 o 
   1   5   5     4129.01     4295.83    115.02 o 
   2   5   5     1107.70     1138.41     33.37 o 
   3   5   5     5277.70     5622.93    150.13 o 
   4   5   5     5320.96     5631.65    184.69 o 
   5   5   5     1038.37     1116.63     41.65 o 
   6   5   5      999.30      934.95     36.45 o 
   7   5   5     1845.32     1692.87     61.19 o 
   8   5   5      420.63      351.27     26.96 o 
   9   5   5      206.95      187.86     15.96 o 
  10   5   5      323.76      311.00     19.32 o 
  11   5   5      147.58      131.19     30.63 o 
  -8   6   5       72.25       66.43     16.82 o 
  -7   6   5        5.87        1.00      6.85 o 
  -6   6   5        7.08        7.61      6.62 o 
  -5   6   5       66.49       76.08      9.43 o 
  -4   6   5       58.39       70.06     10.14 o 
  -3   6   5        0.12       -1.73      4.10 o 
  -2   6   5      580.05      561.62     20.28 o 
  -1   6   5      601.40      609.82     24.80 o 
   0   6   5       70.82       70.96      5.26 o 
   1   6   5       30.81       40.93      4.55 o 
   2   6   5      105.91      110.38      6.78 o 
   3   6   5      119.33      137.90      7.97 o 
   4   6   5        0.68       -4.19      2.79 o 
   5   6   5       79.37       77.19      8.08 o 
   6   6   5      359.07      337.59     17.54 o 
   7   6   5      776.10      748.17     31.27 o 
   8   6   5      680.87      642.78     28.68 o 
   9   6   5       86.51       64.82     12.08 o 
  10   6   5       94.96       95.57     11.86 o 
  11   6   5      177.82      217.37     27.61 o 
  -7   7   5      217.37      182.03     23.72 o 
  -6   7   5       70.16       56.50     15.10 o 
  -5   7   5      892.01      837.90     52.64 o 
  -4   7   5      849.69      788.72     49.19 o 
  -3   7   5      245.87      253.76     10.98 o 
  -2   7   5     1611.52     1621.66     57.90 o 
  -1   7   5     3613.55     3493.95     95.26 o 
   0   7   5      460.11      471.26     16.34 o 
   1   7   5      617.73      681.62     21.78 o 
   2   7   5      891.96      885.89     27.46 o 
   3   7   5       12.27       15.37      5.39 o 
   4   7   5      243.71      261.26     11.57 o 
   5   7   5      937.05      842.97     33.26 o 
   6   7   5       90.48       75.04      8.85 o 
   7   7   5       92.89       80.34     10.14 o 
   8   7   5      134.28      130.34     18.76 o 
   9   7   5        8.70        1.14      6.01 o 
  10   7   5        2.91       -2.46      6.06 o 
  11   7   5        1.75       -2.08      6.60 o 
  -6   8   5      265.90      255.37     27.61 o 
  -5   8   5      282.35      264.43     26.74 o 
  -4   8   5      681.09      671.73     44.87 o 
  -3   8   5      468.14      476.27     22.43 o 
  -2   8   5      465.79      469.80     21.57 o 
  -1   8   5     1749.38     1653.60     59.13 o 
   0   8   5     1639.71     1654.42     58.70 o 
   1   8   5      372.67      418.88     25.88 o 
   2   8   5     2299.11     2207.27     62.03 o 
   3   8   5     2539.18     2598.31     72.26 o 
   4   8   5      740.55      769.21     30.50 o 
   5   8   5      392.07      379.24     18.60 o 
   6   8   5      439.08      420.09     20.43 o 
   7   8   5      217.53      205.13     14.03 o 
   8   8   5      453.41      441.57     22.27 o 
   9   8   5      470.59      475.48     25.67 o 
  10   8   5       73.66       58.35     11.00 o 
  -4   9   5        8.72        3.02     11.65 o 
  -3   9   5        8.84       -0.43      5.18 o 
  -2   9   5      109.27      139.32     14.23 o 
  -1   9   5        1.64        2.59      5.18 o 
   0   9   5      108.43       97.99      9.32 o 
   1   9   5      107.08      120.57     10.13 o 
   2   9   5      668.59      657.06     27.55 o 
   3   9   5     1190.46     1236.00     46.06 o 
   4   9   5     1162.07     1218.57     66.67 o 
   5   9   5      605.88      544.03     34.51 o 
   6   9   5      263.65      280.34     16.30 o 
   7   9   5      286.69      278.07     16.62 o 
   8   9   5       96.14       80.05     10.21 o 
   9   9   5       67.66       54.72      9.13 o 
  10   9   5       87.84      111.33     12.19 o 
  -4  10   5       72.77       79.80     18.12 o 
  -3  10   5      572.83      574.49     40.77 o 
  -2  10   5      461.42      443.23     22.35 o 
  -1  10   5       54.40       48.37      7.74 o 
   0  10   5      303.62      318.51     26.74 o 
   1  10   5      218.03      235.07     14.60 o 
   2  10   5        0.80       -0.65      4.63 o 
   3  10   5      161.93      149.36     11.54 o 
   4  10   5      374.58      406.78     20.27 o 
   5  10   5       14.45       22.86      9.49 o 
   6  10   5        5.13        0.86      7.33 o 
   7  10   5       61.05       47.45     12.08 o 
   8  10   5        0.00       -9.06      6.04 o 
   9  10   5        0.13       -1.29      7.76 o 
  -3  11   5      122.83      100.50     19.41 o 
  -2  11   5      404.64      425.28     25.02 o 
  -1  11   5      473.66      425.74     23.51 o 
   0  11   5      390.57      393.19     20.88 o 
   1  11   5      507.51      493.05     23.95 o 
   2  11   5      571.74      598.43     27.37 o 
   3  11   5      659.38      659.89     29.10 o 
   4  11   5      857.95      895.53     36.61 o 
   5  11   5      628.63      648.85     40.98 o 
   6  11   5      270.83      242.43     22.86 o 
   7  11   5      529.66      533.21     37.53 o 
   8  11   5      391.20      388.67     31.06 o 
   0  12   5      143.39      158.15     13.68 o 
   1  12   5      159.05      172.63     14.20 o 
   2  12   5      193.96      191.63     14.49 o 
   3  12   5      348.46      368.48     20.51 o 
   4  12   5      191.32      201.17     25.45 o 
   5  12   5       88.08       85.40     15.10 o 
   6  12   5      148.51      123.36     17.69 o 
  -6  -8   6        3.66       16.82     12.08 o 
  -5  -8   6       56.88       41.84     12.94 o 
  -4  -8   6       58.21       61.25     14.23 o 
  -3  -8   6       13.04        4.53      6.04 o 
  -2  -8   6        2.29        4.41      5.89 o 
  -1  -8   6       46.97       50.35      8.52 o 
   0  -8   6       24.89       17.75      6.94 o 
   1  -8   6      171.20      147.18     18.12 o 
  -8  -7   6      156.38      141.91     19.84 o 
  -7  -7   6      222.24      205.32     22.43 o 
  -6  -7   6      276.73      312.31     26.74 o 
  -5  -7   6      153.34      158.30     18.98 o 
  -4  -7   6       32.29        9.92      9.92 o 
  -3  -7   6       47.00       43.21      7.67 o 
  -2  -7   6      124.85      103.55     10.05 o 
  -1  -7   6      108.63       94.89      9.75 o 
   0  -7   6       95.49       80.04      9.30 o 
   1  -7   6      192.48      142.91     12.19 o 
   2  -7   6      132.94      117.38     29.12 o 
   3  -7   6       29.90       21.78      7.16 o 
  -9  -6   6      148.76      167.79     22.43 o 
  -8  -6   6       77.94       68.15     15.53 o 
  -7  -6   6      240.91      277.36     25.02 o 
  -6  -6   6      326.23      324.39     26.31 o 
  -5  -6   6      109.01       95.33     14.67 o 
  -4  -6   6      387.10      367.54     26.75 o 
  -3  -6   6      730.76      766.61     30.95 o 
  -2  -6   6      265.20      259.22     14.73 o 
  -1  -6   6      325.36      317.82     16.62 o 
   0  -6   6      819.77      836.67     37.97 o 
   1  -6   6      518.49      494.59     22.72 o 
   2  -6   6      552.13      509.04     24.37 o 
   3  -6   6      578.18      552.15     25.13 o 
   4  -6   6      252.27      246.74     22.86 o 
  -9  -5   6        3.29        8.67      7.56 o 
  -8  -5   6        7.65       11.72      7.36 o 
  -7  -5   6       30.09       34.66      7.86 o 
  -6  -5   6        6.96       13.45      6.08 o 
  -5  -5   6       24.84       16.13      5.89 o 
  -4  -5   6       11.12       -0.86      7.76 o 
  -3  -5   6      267.50      254.76     13.99 o 
  -2  -5   6      302.53      319.60     18.33 o 
  -1  -5   6       96.94       89.43      8.22 o 
   0  -5   6      596.30      536.99     23.03 o 
   1  -5   6      641.42      627.39     26.24 o 
   2  -5   6        4.12       -3.00      4.96 o 
   3  -5   6        3.63       -5.36      4.85 o 
   4  -5   6       98.61       79.80     14.23 o 
   5  -5   6       96.18       64.27     13.80 o 
   6  -5   6      144.78      109.99     17.69 o 
 -10  -4   6      195.57      220.05     16.83 o 
  -9  -4   6      277.29      287.84     18.18 o 
  -8  -4   6      398.78      469.01     38.82 o 
  -7  -4   6      476.09      523.44     37.10 o 
  -6  -4   6      450.34      451.62     21.16 o 
  -5  -4   6      293.76      304.50     15.99 o 
  -4  -4   6      138.90      126.82      9.40 o 
  -3  -4   6      332.67      337.10     15.65 o 
  -2  -4   6      465.96      450.02     15.47 o 
  -1  -4   6      472.51      504.26     20.06 o 
   0  -4   6      179.92      189.35     11.44 o 
   1  -4   6       13.97       16.95      5.16 o 
   2  -4   6       86.42       82.80      8.38 o 
   3  -4   6      130.58      116.48     14.23 o 
   4  -4   6        0.20        3.88      6.90 o 
   5  -4   6        0.47       -3.88      6.90 o 
   6  -4   6       17.51       14.67      9.92 o 
   7  -4   6        0.13        2.16      9.49 o 
 -10  -3   6       42.35       32.24      9.88 o 
  -9  -3   6       22.56       20.35      8.35 o 
  -8  -3   6      385.19      448.73     22.69 o 
  -7  -3   6      487.34      503.21     23.46 o 
  -6  -3   6      121.07      123.66     14.23 o 
  -5  -3   6      735.12      746.77     44.66 o 
  -4  -3   6     1183.83     1083.56     40.13 o 
  -3  -3   6      608.09      587.55     23.61 o 
  -2  -3   6      982.38      922.46     27.29 o 
  -1  -3   6     1152.38     1110.58     38.41 o 
   0  -3   6      945.98      917.55     77.24 o 
   1  -3   6     2149.60     2075.25     70.67 o 
   2  -3   6     2321.19     2314.80     95.42 o 
   3  -3   6      577.77      554.94     23.18 o 
   4  -3   6      206.14      187.21     17.69 o 
   5  -3   6      291.17      272.19     23.29 o 
   6  -3   6      130.28      124.66     16.82 o 
   7  -3   6      104.43      103.95     10.35 o 
   8  -3   6       89.40       90.15      9.92 o 
 -10  -2   6        0.06       -0.69      8.04 o 
  -9  -2   6       73.89       83.35     11.09 o 
  -8  -2   6       40.71       28.13      8.20 o 
  -7  -2   6        8.15        1.79      5.89 o 
  -6  -2   6       98.67       97.02     14.88 o 
  -5  -2   6        6.58       -0.27      4.35 o 
  -4  -2   6     1721.52     1684.54     59.37 o 
  -3  -2   6      744.71      725.98     27.91 o 
  -2  -2   6        2.21       -0.72      2.31 o 
  -1  -2   6       54.91       52.54      4.44 o 
   0  -2   6       32.46       41.35      4.38 o 
   1  -2   6       33.47       28.00      3.98 o 
   2  -2   6     1169.56     1266.85     37.25 o 
   3  -2   6      966.80      948.88     41.21 o 
   4  -2   6      457.68      422.78     20.28 o 
   5  -2   6     1799.49     1712.25     62.15 o 
   6  -2   6     1415.59     1326.82     59.12 o 
   7  -2   6      106.48       98.96      8.55 o 
   8  -2   6      115.24      119.23      9.86 o 
 -10  -1   6      157.70      133.47     13.86 o 
  -9  -1   6      222.46      216.09     16.26 o 
  -8  -1   6      173.03      192.10     14.16 o 
  -7  -1   6      318.46      373.26     26.31 o 
  -6  -1   6      709.91      744.41     30.65 o 
  -5  -1   6      432.89      392.12     28.69 o 
  -4  -1   6      441.68      424.85     19.06 o 
  -3  -1   6      768.60      772.22     29.59 o 
  -2  -1   6     1035.22     1055.08     30.16 o 
  -1  -1   6      179.14      209.10      8.43 o 
   0  -1   6        0.21       -2.44      2.27 o 
   1  -1   6       59.98       64.15      4.95 o 
   2  -1   6      923.39      881.19     26.70 o 
   3  -1   6      269.05      261.43     11.29 o 
   4  -1   6        4.71        4.31      5.18 o 
   5  -1   6        1.57       -3.82      3.20 o 
   6  -1   6       67.15       68.57      7.10 o 
   7  -1   6       50.42       52.56      7.10 o 
   8  -1   6        0.47       -3.45      4.73 o 
   9  -1   6       18.15       17.82     14.23 o 
 -10   0   6       49.51       57.22     13.16 o 
  -9   0   6      713.88      707.55     32.32 o 
  -8   0   6      423.92      401.51     21.33 o 
  -7   0   6      349.41      370.30     19.19 o 
  -6   0   6     1595.67     1490.17     54.63 o 
  -5   0   6     1178.02     1098.21     41.35 o 
  -4   0   6      718.47      753.26     44.01 o 
  -3   0   6     5280.78     5306.09    174.79 o 
  -2   0   6     3896.65     3937.37    204.89 o 
  -1   0   6      247.84      222.30     31.71 o 
   0   0   6     1718.05     1702.50     58.46 o 
   1   0   6     2507.62     2735.95     91.92 o 
   2   0   6      344.56      365.82     29.34 o 
   3   0   6      817.73      866.32     21.65 o 
   4   0   6      891.08      831.23     24.69 o 
   5   0   6      694.61      693.60     22.02 o 
   6   0   6     1901.93     1916.79     51.70 o 
   7   0   6     1525.10     1416.07     40.58 o 
   8   0   6      160.69      150.10     10.65 o 
   9   0   6       72.25       71.51      8.60 o 
 -10   1   6       35.61       38.45      9.63 o 
  -9   1   6        1.37       -1.43     14.23 o 
  -8   1   6       31.53       34.99      9.15 o 
  -7   1   6       23.58       17.10      7.00 o 
  -6   1   6      114.21       92.88      9.70 o 
  -5   1   6      337.28      327.15     16.91 o 
  -4   1   6      129.66      140.53     10.05 o 
  -3   1   6       72.04       56.07     10.14 o 
  -2   1   6      273.17      311.73     14.63 o 
  -1   1   6        0.76       -1.39      3.02 o 
   0   1   6      270.22      256.23     14.24 o 
   1   1   6     6193.19     6449.23    137.99 o 
   2   1   6     2435.00     2704.27     59.60 o 
   3   1   6       40.38       59.49     10.78 o 
   4   1   6      936.09      893.95     43.15 o 
   5   1   6     1663.03     1545.69     54.82 o 
   6   1   6      470.43      448.01     16.26 o 
   7   1   6      584.29      528.79     19.01 o 
   8   1   6      521.03      528.62     19.66 o 
   9   1   6      133.17      157.24     11.04 o 
  10   1   6      195.87      193.86     13.80 o 
 -10   2   6      145.54      133.99     14.30 o 
  -9   2   6       91.96       81.39     11.72 o 
  -8   2   6      565.84      542.10     26.49 o 
  -7   2   6      878.31      871.28     35.97 o 
  -6   2   6      311.77      309.07     16.83 o 
  -5   2   6     1279.04     1186.12     44.53 o 
  -4   2   6     1052.57     1079.67     40.42 o 
  -3   2   6      572.50      638.82     25.77 o 
  -2   2   6     1095.45     1025.45     37.53 o 
  -1   2   6      636.29      650.42     39.70 o 
   0   2   6       86.49      103.26     12.29 o 
   1   2   6      809.41      820.69     24.42 o 
   2   2   6     1225.83     1247.25     28.95 o 
   3   2   6       68.06       81.07      4.76 o 
   4   2   6      137.58      124.75      7.12 o 
   5   2   6      121.51      128.61      7.93 o 
   6   2   6       38.35       38.99     10.35 o 
   7   2   6       50.09       50.38     10.78 o 
   8   2   6        1.05       -6.51      4.34 o 
   9   2   6       41.08       55.88      7.59 o 
  10   2   6       12.57        1.54     11.21 o 
  -9   3   6       26.35       23.23      9.21 o 
  -8   3   6      143.60      152.08     14.06 o 
  -7   3   6      871.24      820.49     34.74 o 
  -6   3   6      444.81      404.03     20.20 o 
  -5   3   6      613.49      618.13     29.55 o 
  -4   3   6     4382.98     4265.48    142.88 o 
  -3   3   6     3151.77     3153.63    106.46 o 
  -2   3   6     1230.64     1213.59     43.63 o 
  -1   3   6     1226.28     1220.68     34.33 o 
   0   3   6      577.26      638.75     19.63 o 
   1   3   6      173.18      132.55      8.84 o 
   2   3   6     3621.22     3685.39     99.39 o 
   3   3   6     2825.70     2899.93     79.27 o 
   4   3   6      238.49      240.61     13.76 o 
   5   3   6     1396.50     1243.48     85.03 o 
   6   3   6     1920.25     1743.32     98.21 o 
   7   3   6       94.43       91.05     10.21 o 
   8   3   6       13.08        1.38      6.06 o 
   9   3   6       44.58       50.69      9.88 o 
  10   3   6       40.33       39.92     10.25 o 
  -9   4   6        0.78       -0.62      8.08 o 
  -8   4   6        0.10       -3.29      7.15 o 
  -7   4   6       17.37       -0.62      6.93 o 
  -6   4   6        6.58        6.93      7.76 o 
  -5   4   6        1.22       -2.13      4.63 o 
  -4   4   6      348.71      366.10     18.06 o 
  -3   4   6     1679.13     1556.90     56.55 o 
  -2   4   6      774.88      771.67     29.86 o 
  -1   4   6     1127.88     1148.78     54.16 o 
   0   4   6     2544.21     2652.94     72.16 o 
   1   4   6     1096.38     1075.80     31.62 o 
   2   4   6       31.23       44.31      4.77 o 
   3   4   6      361.25      392.04     14.24 o 
   4   4   6      521.42      538.23     23.30 o 
   5   4   6     1134.50     1038.78     45.53 o 
   6   4   6     2140.33     1978.75    112.46 o 
   7   4   6      969.69      917.89     56.31 o 
   8   4   6      164.02      144.24     21.57 o 
   9   4   6      335.59      321.18     25.67 o 
  10   4   6      290.94      269.28     18.88 o 
  -8   5   6      114.63      109.39     13.14 o 
  -7   5   6      109.51      115.61     15.74 o 
  -6   5   6      335.72      314.86     18.30 o 
  -5   5   6      153.24      130.68     11.40 o 
  -4   5   6       72.71       85.40      8.81 o 
  -3   5   6      755.57      774.15     30.88 o 
  -2   5   6     1168.63     1176.17     43.30 o 
  -1   5   6      128.30      119.55      6.60 o 
   0   5   6      143.69      146.05     10.57 o 
   1   5   6       49.68       51.50      9.71 o 
   2   5   6       97.06      108.63     10.35 o 
   3   5   6       19.16       40.32      8.41 o 
   4   5   6       89.48       99.63      9.09 o 
   5   5   6      125.72      106.94      9.88 o 
   6   5   6        0.08       -4.52      4.35 o 
   7   5   6        9.55       11.75      6.08 o 
   8   5   6      214.82      195.63     14.77 o 
   9   5   6      274.93      250.91     40.55 o 
  10   5   6      171.19      156.50     14.86 o 
  -8   6   6      255.35      219.22     22.21 o 
  -7   6   6      217.12      199.48     15.64 o 
  -6   6   6      430.07      414.68     21.73 o 
  -5   6   6     1140.67     1082.34     42.60 o 
  -4   6   6      484.32      458.84     21.81 o 
  -3   6   6     1134.27     1108.02     42.03 o 
  -2   6   6     4476.66     4225.83    141.64 o 
  -1   6   6     1841.41     1787.27     67.99 o 
   0   6   6     1076.86     1109.06     32.89 o 
   1   6   6     6583.99     6762.49    179.88 o 
   2   6   6     3305.10     3327.88     90.87 o 
   3   6   6      584.64      647.11     21.29 o 
   4   6   6      557.28      642.77     30.42 o 
   5   6   6      434.91      400.27     19.52 o 
   6   6   6      328.92      277.94     16.01 o 
   7   6   6      698.48      638.34     28.22 o 
   8   6   6      347.62      320.14     18.88 o 
   9   6   6       51.29       51.70      9.52 o 
  10   6   6      109.14      109.59     12.59 o 
  -7   7   6       25.48       40.11     15.53 o 
  -6   7   6       59.04       44.43     14.67 o 
  -5   7   6      121.11      114.74     18.98 o 
  -4   7   6      583.92      590.16     29.34 o 
  -3   7   6      270.61      264.90     15.22 o 
  -2   7   6      332.46      326.62     16.95 o 
  -1   7   6      432.37      406.51     15.08 o 
   0   7   6      195.73      214.55     13.07 o 
   1   7   6      597.91      620.40     20.75 o 
   2   7   6     1342.61     1437.55     42.16 o 
   3   7   6      767.55      791.47     25.30 o 
   4   7   6      939.09      936.12     48.11 o 
   5   7   6     1468.52     1525.24     55.39 o 
   6   7   6      948.76     1019.76     73.35 o 
   7   7   6      275.95      284.75     29.33 o 
   8   7   6      641.56      586.10     27.15 o 
   9   7   6      456.55      451.62     23.46 o 
  10   7   6      192.30      165.67     14.91 o 
  -6   8   6       41.40       30.62     15.10 o 
  -5   8   6       33.89       20.27     12.94 o 
  -4   8   6      557.55      475.41     36.24 o 
  -3   8   6      268.61      257.53     24.59 o 
  -2   8   6      126.68       83.25     14.67 o 
  -1   8   6      288.57      238.12     13.80 o 
   0   8   6        0.71       -4.42      3.38 o 
   1   8   6      106.54      110.40      7.74 o 
   2   8   6      309.82      330.21     13.56 o 
   3   8   6      334.01      329.65     16.39 o 
   4   8   6        1.81       -0.65      3.67 o 
   5   8   6        6.76       -4.91      4.55 o 
   6   8   6        0.32        0.92      5.18 o 
   7   8   6       37.31       36.31      7.93 o 
   8   8   6       42.07       26.03      8.08 o 
   9   8   6       87.01       93.84     17.04 o 
  10   8   6       48.03       51.17      9.74 o 
  -5   9   6       75.70       62.97     17.25 o 
  -4   9   6      394.04      356.75     31.92 o 
  -3   9   6     1431.56     1403.36     78.97 o 
  -2   9   6      668.00      694.17     45.30 o 
  -1   9   6      392.35      419.31     20.28 o 
   0   9   6      799.59      773.17     31.93 o 
   1   9   6      292.93      301.96     22.00 o 
   2   9   6      209.29      220.02     13.51 o 
   3   9   6      723.89      769.82     31.57 o 
   4   9   6      264.65      225.09     14.03 o 
   5   9   6      185.92      158.80     15.74 o 
   6   9   6      976.82      944.02     67.96 o 
   7   9   6      463.53      499.17     42.92 o 
   8   9   6       12.54        4.51     13.16 o 
   9   9   6       29.97       18.48      7.55 o 
  -1  10   6      347.87      346.30     26.10 o 
   0  10   6      510.81      519.37     24.26 o 
   1  10   6     1049.55     1077.38     42.02 o 
   2  10   6      824.71      901.77     36.43 o 
   3  10   6      466.37      462.18     25.02 o 
   4  10   6      523.59      551.64     25.32 o 
   5  10   6      278.77      197.13     19.84 o 
   6  10   6      182.06      206.62     22.00 o 
   7  10   6      340.44      338.63     28.04 o 
   8  10   6      160.36      163.05     20.27 o 
   9  10   6      111.49      111.29     17.68 o 
  -2  11   6      110.57       92.31     18.55 o 
  -1  11   6        0.21        3.23      5.60 o 
   0  11   6       66.11       71.17      9.41 o 
   1  11   6       22.58       17.35      7.55 o 
   2  11   6        0.78       -1.00      5.42 o 
   3  11   6       24.61       25.61      7.47 o 
   4  11   6       38.00       33.49     11.21 o 
   5  11   6       77.65       69.44     13.37 o 
   6  11   6       54.91       47.88     12.51 o 
   7  11   6        0.82       -1.29      7.76 o 
   8  11   6        3.06       -8.63      6.90 o 
   0  12   6      130.33      131.15     17.90 o 
   1  12   6      326.33      325.26     19.22 o 
   2  12   6      730.82      747.01     32.88 o 
   3  12   6      331.96      370.02     20.71 o 
   4  12   6      180.34      162.90     21.35 o 
   5  12   6      262.11      219.99     22.86 o 
   6  12   6       90.52       60.82     13.80 o 
  -6  -7   7        5.48        3.88     11.21 o 
  -5  -7   7        3.18       -0.86      9.49 o 
  -4  -7   7      165.97      143.21     18.12 o 
  -3  -7   7      110.44      100.93     15.53 o 
  -2  -7   7      108.67       85.41     15.10 o 
  -1  -7   7      526.49      548.26     25.47 o 
   0  -7   7      337.52      333.81     26.31 o 
   1  -7   7       47.83       43.66      8.84 o 
  -7  -6   7       15.60        3.88     11.21 o 
  -6  -6   7        3.18      -13.59      9.06 o 
  -5  -6   7       35.17       41.41     12.51 o 
  -4  -6   7        8.39       20.70      9.92 o 
  -3  -6   7        6.31       -0.86      8.20 o 
  -2  -6   7       26.43       22.86     10.35 o 
  -1  -6   7       18.27       21.84      6.43 o 
   0  -6   7        8.32        9.11      6.11 o 
   1  -6   7        0.06       -2.41      8.20 o 
   2  -6   7        2.28        4.61      7.76 o 
   3  -6   7      103.33       81.95     14.67 o 
  -8  -5   7      192.79      243.91     18.12 o 
  -7  -5   7      127.24      137.79     15.10 o 
  -6  -5   7      326.77      341.65     27.61 o 
  -5  -5   7      313.70      324.82     25.88 o 
  -4  -5   7      172.68      153.56     17.69 o 
  -3  -5   7      285.06      287.29     23.29 o 
  -2  -5   7      380.82      377.89     26.75 o 
  -1  -5   7      662.20      630.87     26.68 o 
   0  -5   7     1310.95     1284.00     47.60 o 
   1  -5   7      939.18      878.42     34.93 o 
   2  -5   7      268.71      236.15     14.79 o 
   3  -5   7      181.43      147.75     12.35 o 
   4  -5   7      111.57       79.37     14.23 o 
   5  -5   7       39.49       46.58     12.94 o 
  -9  -4   7       13.33       19.05      8.90 o 
  -8  -4   7       59.62       52.30      9.88 o 
  -7  -4   7        0.22        7.57      6.94 o 
  -6  -4   7       70.80       84.17     11.21 o 
  -5  -4   7      628.57      699.79     62.34 o 
  -4  -4   7      360.71      359.82     21.14 o 
  -3  -4   7      279.15      263.08     14.12 o 
  -1  -4   7      443.48      446.81     19.96 o 
   0  -4   7      194.02      205.80     16.82 o 
   1  -4   7      510.15      523.01     22.87 o 
   2  -4   7      357.35      352.93     26.96 o 
   3  -4   7      276.05      260.61     15.40 o 
   4  -4   7      618.33      617.35     39.26 o 
   5  -4   7      263.40      274.78     24.59 o 
   6  -4   7       23.40       28.47     11.65 o 
  -9  -3   7      162.99      206.26     16.21 o 
  -8  -3   7       59.10       69.72     12.08 o 
  -7  -3   7       29.15       32.63      9.92 o 
  -6  -3   7       32.58       38.99      7.77 o 
  -5  -3   7       23.41       33.21      6.63 o 
  -4  -3   7       35.60       41.81      6.69 o 
  -3  -3   7       99.87       93.66      8.35 o 
  -2  -3   7        1.03       -3.55      4.11 o 
  -1  -3   7       51.68       53.48      5.16 o 
   0  -3   7       20.82       16.54      4.05 o 
   1  -3   7       35.73       26.74      4.70 o 
   2  -3   7       61.88       33.99     10.57 o 
   3  -3   7        2.88       -3.46      4.45 o 
   4  -3   7        0.24       -1.73      6.47 o 
   5  -3   7       57.07       40.11     12.08 o 
   6  -3   7       66.18       50.03     13.80 o 
   7  -3   7       63.68       50.47      7.76 o 
  -9  -2   7      220.96      249.46     17.44 o 
  -8  -2   7      213.98      228.50     15.96 o 
  -7  -2   7      252.75      248.51     15.91 o 
  -6  -2   7      194.83      184.71     13.10 o 
  -5  -2   7      312.82      309.61     16.27 o 
  -4  -2   7     1253.77     1217.24     86.31 o 
  -3  -2   7     1140.90     1127.36     41.50 o 
  -2  -2   7      854.08      800.07     30.65 o 
  -1  -2   7     1421.50     1460.18     41.60 o 
   0  -2   7     1263.26     1345.35     39.20 o 
   1  -2   7      306.52      305.70     12.69 o 
   2  -2   7        3.86        4.98      8.63 o 
   3  -2   7        1.58       -3.17      3.83 o 
   4  -2   7      138.74      116.03     10.78 o 
   5  -2   7      281.61      302.82     17.69 o 
   6  -2   7       74.86       79.75     23.08 o 
   7  -2   7        7.91       -3.02      5.18 o 
 -10  -1   7       16.68       18.81     11.43 o 
  -9  -1   7       58.57       40.64     10.35 o 
  -8  -1   7        0.24       -4.69      6.84 o 
  -7  -1   7      125.72      138.23     29.33 o 
  -6  -1   7      685.59      705.34     37.32 o 
  -5  -1   7      183.40      189.27     24.80 o 
  -4  -1   7      255.70      230.08     23.51 o 
  -3  -1   7      660.78      627.48     25.62 o 
  -2  -1   7       86.91      101.12      8.38 o 
  -1  -1   7      947.24      911.18     27.21 o 
   0  -1   7     3530.98     3562.33     96.23 o 
   1  -1   7     1357.80     1507.70     43.27 o 
   2  -1   7     1024.67     1103.21     33.41 o 
   3  -1   7     2371.60     2468.58     68.97 o 
   4  -1   7     1123.83     1136.71     66.02 o 
   5  -1   7      301.62      325.77     15.10 o 
   6  -1   7      495.06      517.26     21.57 o 
   7  -1   7      330.93      351.72     15.68 o 
   8  -1   7      162.09      178.97     12.02 o 
 -10   0   7       28.59       16.64      9.49 o 
  -9   0   7       46.35       62.27     11.17 o 
  -8   0   7      118.49      131.64     19.19 o 
  -7   0   7       76.48       83.97     10.44 o 
  -6   0   7        8.48        3.23      5.79 o 
  -5   0   7       46.84       42.91      7.61 o 
  -4   0   7      305.25      293.91     15.69 o 
  -3   0   7        7.74        8.96      4.66 o 
  -2   0   7      106.07       86.72      7.77 o 
  -1   0   7       66.97       69.25      7.00 o 
   0   0   7       54.85       49.81      3.57 o 
   1   0   7        3.86       -3.05      2.03 o 
   2   0   7       42.61       44.50      4.04 o 
   3   0   7     1114.03     1128.64     27.83 o 
   4   0   7     1878.96     1838.68     81.58 o 
   5   0   7      315.10      328.30     16.39 o 
   6   0   7       82.81       79.89      7.77 o 
   7   0   7      336.11      343.30     15.09 o 
   8   0   7       66.78       69.72     15.53 o 
   9   0   7        3.39       -8.37      6.04 o 
  -9   1   7      160.48      166.30     15.35 o 
  -8   1   7      599.95      583.35     28.33 o 
  -7   1   7      228.21      230.41     15.78 o 
  -6   1   7      514.95      571.55     46.38 o 
  -5   1   7     2355.08     2352.84     82.28 o 
  -4   1   7     1281.02     1291.99     47.76 o 
  -3   1   7      478.25      400.32     18.98 o 
  -2   1   7      320.12      313.37     15.24 o 
  -1   1   7      142.84      147.54     13.80 o 
   0   1   7      583.45      571.44     14.35 o 
   1   1   7     2147.66     2410.45     65.63 o 
   2   1   7      653.99      671.61     17.44 o 
   3   1   7      627.75      686.61     18.28 o 
   4   1   7     2054.96     1972.61     95.19 o 
   5   1   7      972.03      890.30     93.63 o 
   6   1   7       76.76       80.19      7.49 o 
   7   1   7       16.46       14.80      9.06 o 
   8   1   7        3.83       -1.15      5.02 o 
   9   1   7       25.10       17.72      6.69 o 
  -9   2   7        5.67        0.15      7.87 o 
  -8   2   7      327.21      312.06     19.76 o 
  -7   2   7      339.02      316.20     19.02 o 
  -6   2   7      116.73      133.09     15.31 o 
  -5   2   7      740.53      733.21     35.81 o 
  -4   2   7      956.07      917.72     35.84 o 
  -3   2   7       50.43       52.54     19.41 o 
  -2   2   7     1155.95     1177.99     56.97 o 
  -1   2   7     4227.84     4239.36    212.46 o 
   0   2   7      968.30      996.50     79.84 o 
   1   2   7      378.35      448.89     15.54 o 
   2   2   7     2511.29     2636.74     89.74 o 
   3   2   7     1391.82     1441.80     33.97 o 
   4   2   7     1806.14     1747.44    111.59 o 
   5   2   7     2704.76     2437.90    126.74 o 
   6   2   7      724.13      711.38     55.87 o 
   7   2   7      243.10      242.04     12.21 o 
   8   2   7      533.18      525.41     19.99 o 
   9   2   7      147.09      142.52     10.76 o 
  -9   3   7       80.12       89.24     12.71 o 
  -8   3   7       59.39       51.53     10.16 o 
  -7   3   7       50.73       48.44      9.74 o 
  -6   3   7       15.36        8.18      6.99 o 
  -5   3   7       14.63       14.73     10.14 o 
  -4   3   7      156.50      157.12     11.72 o 
  -3   3   7      121.73      119.74     10.57 o 
  -2   3   7       33.38       18.82      7.12 o 
  -1   3   7       14.63        7.76      4.88 o 
   0   3   7       82.47       71.84      5.74 o 
   1   3   7       23.24       21.93      6.90 o 
   2   3   7      637.39      645.59     26.02 o 
   3   3   7     1774.31     2017.58     56.93 o 
   4   3   7      212.08      206.38     18.55 o 
   5   3   7       34.57       17.18      9.06 o 
   6   3   7       13.54       20.99      6.51 o 
   7   3   7      161.67      165.10     13.68 o 
   8   3   7      259.28      265.82     17.69 o 
   9   3   7      292.84      318.56     20.43 o 
  10   3   7       82.87       84.42     12.94 o 
  -9   4   7      278.21      265.83     19.59 o 
  -8   4   7      199.49      195.20     16.21 o 
  -7   4   7      490.05      474.72     24.38 o 
  -6   4   7     1006.15      977.06     39.75 o 
  -5   4   7      292.01      328.92     28.04 o 
  -4   4   7      614.06      531.41     24.38 o 
  -3   4   7     1239.58     1152.51     43.16 o 
  -2   4   7      115.97      123.78     11.22 o 
  -1   4   7      595.90      612.90     25.32 o 
   0   4   7     3808.08     3694.58     99.61 o 
   1   4   7     1216.85     1261.03     36.97 o 
   2   4   7       94.69      119.79      9.32 o 
   3   4   7      466.05      433.26     17.47 o 
   4   4   7      370.02      352.14     35.37 o 
   5   4   7       80.82       84.04      9.57 o 
   6   4   7      104.45       89.12      9.75 o 
   7   4   7        2.48        0.06      5.80 o 
   8   4   7        3.04       -1.14      8.84 o 
   9   4   7       55.15       74.88     11.54 o 
  10   4   7        1.95       -5.45      7.05 o 
  -8   5   7       47.42       23.53      9.53 o 
  -7   5   7       61.89       68.56     11.86 o 
  -6   5   7      466.01      461.24     23.52 o 
  -5   5   7      796.63      740.62     31.75 o 
  -4   5   7      212.12      195.27     13.26 o 
  -3   5   7     1251.19     1172.11     44.36 o 
  -2   5   7     1532.83     1477.81     53.55 o 
  -1   5   7      281.28      291.86     15.52 o 
   0   5   7      532.27      538.61     17.95 o 
   1   5   7      838.96      920.13     28.18 o 
   2   5   7      405.53      441.40     20.11 o 
   3   5   7     1909.16     1975.21     74.25 o 
   4   5   7     3139.39     3079.64    105.03 o 
   5   5   7      743.05      720.07     30.19 o 
   6   5   7      134.89      123.47     19.19 o 
   7   5   7      552.53      521.57     34.73 o 
   8   5   7      273.79      275.08     38.39 o 
   9   5   7      135.96      133.42     14.23 o 
  10   5   7      206.35      197.64     16.88 o 
  -7   6   7        7.08       -3.57      7.25 o 
  -6   6   7        6.93       12.58      7.42 o 
  -5   6   7       27.35       45.10     11.00 o 
  -4   6   7       23.22        9.39      6.69 o 
  -3   6   7        1.98       -1.37      5.08 o 
  -2   6   7      200.27      214.38     13.82 o 
  -1   6   7      451.45      425.65     40.12 o 
   0   6   7      313.93      308.61     12.53 o 
   1   6   7        1.18        9.76      5.39 o 
   2   6   7       69.27       77.25     11.43 o 
   3   6   7      314.90      305.20     13.06 o 
   4   6   7      429.92      460.68     28.47 o 
   5   6   7      532.25      512.64     23.79 o 
   6   6   7      576.98      555.66     25.31 o 
   7   6   7      992.09      986.37     40.56 o 
   8   6   7      887.62      898.83     62.56 o 
   9   6   7      103.65       98.49     11.98 o 
  10   6   7       21.33        4.93      7.25 o 
  -7   7   7      235.95      231.64     28.04 o 
  -6   7   7       92.02       81.95     18.12 o 
  -5   7   7      670.51      682.29     30.59 o 
  -4   7   7     1315.61     1229.85     48.33 o 
  -3   7   7      438.01      401.13     30.63 o 
  -2   7   7      703.47      748.05     31.18 o 
  -1   7   7     1420.44     1433.76     91.28 o 
   0   7   7      219.36      217.78     10.69 o 
   1   7   7      117.40      131.17     20.06 o 
   2   7   7      359.45      381.05     18.33 o 
   3   7   7       23.01       21.77      4.83 o 
   4   7   7      188.37      149.72     11.85 o 
   5   7   7      368.20      374.21     19.37 o 
   6   7   7       15.86       21.54      8.41 o 
   7   7   7        7.68        9.03      6.82 o 
   8   7   7        1.38        5.59      6.62 o 
   9   7   7        1.91        0.76      6.52 o 
  10   7   7       12.21        7.54      7.42 o 
  -6   8   7      227.74      216.11     26.74 o 
  -5   8   7      214.34      243.28     26.74 o 
  -4   8   7      556.98      560.40     40.98 o 
  -3   8   7      357.62      323.97     28.47 o 
  -2   8   7      205.02      219.56     22.00 o 
  -1   8   7     1067.33     1109.80     73.14 o 
   0   8   7     1576.66     1624.61     59.18 o 
   1   8   7      660.21      695.38     23.39 o 
   2   8   7     1434.26     1511.85     44.71 o 
   3   8   7     1861.44     1926.52     55.66 o 
   4   8   7      738.88      694.66     29.43 o 
   5   8   7      643.77      690.93     49.83 o 
   6   8   7      803.60      772.79     37.10 o 
   7   8   7      371.66      362.76     20.13 o 
   8   8   7      477.47      470.36     38.18 o 
   9   8   7      497.40      551.21     28.69 o 
  -5   9   7       14.11       11.65     12.94 o 
  -4   9   7        0.85       -4.74     11.21 o 
  -3   9   7       23.81        9.06     12.08 o 
  -2   9   7       32.85       41.84     13.37 o 
  -1   9   7       36.13       35.37     12.08 o 
   0   9   7        6.84        3.88      5.18 o 
   1   9   7        1.76       -5.82      3.88 o 
   2   9   7       25.93       31.06      6.47 o 
   3   9   7      379.22      419.83     16.97 o 
   4   9   7      513.35      526.68     48.96 o 
   5   9   7      165.30      155.23     12.96 o 
   6   9   7      116.41      111.60     11.86 o 
   7   9   7      218.32      208.70     15.55 o 
   8   9   7      137.53      132.46     13.27 o 
   9   9   7      121.53      128.32     13.27 o 
  -4  10   7       32.84        8.20     12.51 o 
  -3  10   7      236.13      199.29     24.16 o 
  -2  10   7      213.88      182.46     23.29 o 
  -1  10   7       15.98       23.72     12.51 o 
   0  10   7      221.07      237.68     15.10 o 
   1  10   7      404.70      434.84     29.33 o 
   2  10   7       82.28       87.99     10.01 o 
   3  10   7      206.03      191.89     13.72 o 
   4  10   7      373.09      335.18     26.31 o 
   5  10   7       51.70       44.43     12.08 o 
   6  10   7        3.41        0.86      8.20 o 
   7  10   7       32.20       27.60     10.78 o 
   8  10   7        5.61        3.02      9.06 o 
  -2  11   7      392.70      355.88     31.92 o 
  -1  11   7      562.46      513.37     38.83 o 
   0  11   7      418.93      419.73     33.65 o 
   1  11   7      363.02      351.77     23.94 o 
   2  11   7      239.73      242.43     15.96 o 
   3  11   7      113.77      118.59     11.67 o 
   4  11   7      372.37      317.06     25.88 o 
   5  11   7      433.16      413.27     31.49 o 
   6  11   7       80.02       65.99     14.67 o 
   7  11   7      143.53      119.48     18.12 o 
   1  12   7      108.36      103.14     11.60 o 
   2  12   7       69.33       65.01      9.94 o 
   3  12   7      134.16      123.22     12.63 o 
   4  12   7       55.99       73.33     14.23 o 
   5  12   7       16.84       -4.74      7.76 o 
  -6  -6   8      122.72      124.23     18.55 o 
  -5  -6   8       84.61       79.80     15.10 o 
  -4  -6   8      185.68      172.11     19.84 o 
  -3  -6   8      426.46      408.52     30.63 o 
  -2  -6   8      232.69      197.13     20.71 o 
  -1  -6   8      131.24      138.89     18.12 o 
   0  -6   8      165.73      156.28     17.90 o 
   1  -6   8      121.14      113.12     11.59 o 
  -7  -5   8        1.73        2.16     10.35 o 
  -6  -5   8       17.25       15.96     10.78 o 
  -5  -5   8        8.05       -0.86      9.49 o 
  -4  -5   8        0.11      -10.78      8.63 o 
  -3  -5   8      179.97      154.42     18.55 o 
  -2  -5   8      253.00      229.48     21.57 o 
  -1  -5   8       19.22       -4.31      8.63 o 
   0  -5   8      141.47      126.12     11.13 o 
   1  -5   8      314.54      297.98     17.07 o 
   2  -5   8       16.76       12.15     12.72 o 
   3  -5   8        6.56        5.18      8.20 o 
  -8  -4   8       60.12       66.70     11.43 o 
  -7  -4   8       43.30       51.33      9.70 o 
  -6  -4   8       62.81       75.13     15.31 o 
  -5  -4   8      214.56      223.66     14.43 o 
  -4  -4   8      286.27      283.87     15.96 o 
  -3  -4   8      434.43      404.21     29.33 o 
  -2  -4   8      508.14      406.38     29.34 o 
  -1  -4   8      371.51      329.14     25.45 o 
   0  -4   8      126.92      107.42     27.17 o 
   1  -4   8        1.26       -6.99      4.66 o 
   2  -4   8        0.95        7.01      5.94 o 
   3  -4   8       80.81       72.03     13.37 o 
   4  -4   8       25.27       28.04     11.21 o 
   5  -4   8        2.41       -5.18      8.63 o 
  -8  -3   8      151.04      191.33     17.47 o 
  -7  -3   8      284.32      325.48     19.41 o 
  -6  -3   8      158.22      149.91     13.37 o 
  -5  -3   8      487.19      488.30     56.51 o 
  -4  -3   8      795.47      826.07     79.17 o 
  -3  -3   8      418.65      426.74     25.45 o 
  -2  -3   8      726.41      744.76     36.46 o 
  -1  -3   8      930.81      991.02     51.99 o 
   0  -3   8      467.94      474.45     17.64 o 
   1  -3   8      677.50      718.86     24.49 o 
   2  -3   8      948.01     1003.88     38.75 o 
   3  -3   8      214.56      213.95     19.84 o 
   4  -3   8       40.05       25.88      9.92 o 
   5  -3   8      129.72      139.75     18.55 o 
   6  -3   8      136.16      119.91     11.65 o 
  -9  -2   8       12.29        3.59      8.47 o 
  -8  -2   8        2.03        8.72     10.78 o 
  -7  -2   8       47.16       54.79      9.75 o 
  -6  -2   8       13.30        1.73      6.71 o 
  -5  -2   8        1.05       -1.78      5.82 o 
  -4  -2   8      254.72      263.65     15.08 o 
  -3  -2   8      233.88      236.13     13.86 o 
  -2  -2   8        1.16       -6.53      4.41 o 
  -1  -2   8        0.78        6.06      5.03 o 
   0  -2   8        8.78        6.92      4.05 o 
   1  -2   8       15.32       15.85      4.70 o 
   2  -2   8      352.97      404.84     16.25 o 
   3  -2   8      456.17      511.63     24.59 o 
   4  -2   8       83.51       68.15      9.92 o 
   5  -2   8      217.15      200.17     11.15 o 
   6  -2   8      344.43      318.35     17.69 o 
  -9  -1   8       96.01      107.90     24.80 o 
  -8  -1   8       92.09      101.14     12.33 o 
  -7  -1   8      155.32      183.72     14.63 o 
  -6  -1   8      349.76      389.16     26.75 o 
  -5  -1   8      453.65      448.13     39.69 o 
  -4  -1   8      312.68      287.08     21.14 o 
  -3  -1   8      146.33      175.81     11.88 o 
  -2  -1   8      206.63      195.60     12.49 o 
  -1  -1   8      106.82       77.64      8.08 o 
   0  -1   8        0.31        1.20      4.96 o 
   1  -1   8        5.19        6.71      3.91 o 
   2  -1   8       73.28       65.72      8.50 o 
   3  -1   8       57.79       70.13      6.60 o 
   4  -1   8        0.46        0.00      4.00 o 
   5  -1   8        5.13        5.86      7.12 o 
   6  -1   8       19.84       25.10     11.00 o 
   7  -1   8        5.52       -1.48      5.09 o 
  -9   0   8      181.83      183.13     16.44 o 
  -8   0   8      243.90      265.06     18.27 o 
  -7   0   8      182.68      220.86     15.65 o 
  -6   0   8      440.08      421.42     21.77 o 
  -5   0   8      396.04      408.78     20.43 o 
  -4   0   8      163.86      148.80     11.29 o 
  -3   0   8     1395.11     1364.78     73.80 o 
  -2   0   8     2300.35     2248.18     77.85 o 
  -1   0   8      851.88      786.34     68.82 o 
   0   0   8      845.15      933.47     35.69 o 
   1   0   8     1075.12     1243.91     42.94 o 
   2   0   8      381.96      398.75     12.49 o 
   3   0   8      471.67      513.46     17.31 o 
   4   0   8      409.34      399.89     15.37 o 
   5   0   8      214.19      212.98     16.18 o 
   6   0   8      383.59      405.82     16.52 o 
   7   0   8      322.43      319.17     15.02 o 
   8   0   8       18.21       17.83      6.60 o 
  -9   1   8        0.24        1.04     11.21 o 
  -8   1   8       60.33       79.52     11.85 o 
  -7   1   8        7.83       -2.60      7.36 o 
  -6   1   8        2.32       -5.05      6.01 o 
  -5   1   8       51.86       46.79      7.86 o 
  -4   1   8        0.35       -6.55      4.72 o 
  -3   1   8        3.43       -0.22      4.88 o 
  -2   1   8      685.32      637.65     26.54 o 
  -1   1   8      411.03      386.37     18.45 o 
   0   1   8      510.55      587.65     24.86 o 
   1   1   8     4140.40     4367.70    139.14 o 
   2   1   8     3751.45     3929.54    143.43 o 
   3   1   8      545.83      613.05     19.58 o 
   4   1   8      319.02      319.65     35.80 o 
   5   1   8      372.08      392.03     30.20 o 
   6   1   8      173.35      191.71     11.26 o 
   7   1   8      280.07      278.15     29.76 o 
   8   1   8      268.64      273.03     31.70 o 
  -9   2   8       52.01       59.41     11.29 o 
  -8   2   8      157.23      143.76     14.37 o 
  -7   2   8      337.90      363.99     31.92 o 
  -6   2   8      175.19      177.94     14.30 o 
  -5   2   8      205.97      170.85     13.11 o 
  -4   2   8       99.90       97.31      9.88 o 
  -3   2   8       55.77       72.67     26.96 o 
  -2   2   8      454.54      457.63     20.89 o 
  -1   2   8      519.79      485.02     21.51 o 
   0   2   8      154.95      118.01      9.91 o 
   1   2   8      130.30      143.82      8.43 o 
   2   2   8      114.10       73.76      6.04 o 
   3   2   8       75.89       58.47      6.21 o 
   4   2   8       20.71       30.63      5.09 o 
   5   2   8       22.63       26.46      9.06 o 
   6   2   8       20.17       24.44      7.98 o 
   7   2   8       23.28       26.28      7.33 o 
   8   2   8        0.11       -4.33      5.12 o 
   9   2   8       57.29       54.50      8.36 o 
  -8   3   8       81.98       85.89     12.28 o 
  -7   3   8      603.46      628.04     29.78 o 
  -6   3   8      344.68      334.42     19.63 o 
  -5   3   8       94.87       77.06      9.82 o 
  -4   3   8     1306.29     1186.02     45.30 o 
  -3   3   8     1281.07     1268.76     47.45 o 
  -2   3   8      452.13      408.82     19.66 o 
  -1   3   8     1138.88     1138.05     42.57 o 
   0   3   8     1091.83     1056.11     39.82 o 
   1   3   8      758.18      858.45     44.01 o 
   2   3   8     4056.24     4256.10    115.43 o 
   3   3   8     4268.95     3963.56    133.14 o 
   4   3   8      618.64      631.72     64.50 o 
   5   3   8      293.73      298.24     29.98 o 
   6   3   8      423.53      409.71     33.22 o 
   7   3   8       64.27       78.24     10.93 o 
   8   3   8       37.20       26.21      9.32 o 
   9   3   8       45.25       47.59     11.24 o 
  -8   4   8        0.68        3.50      7.65 o 
  -7   4   8        9.11        8.75      7.97 o 
  -6   4   8       33.71       14.56     11.21 o 
  -5   4   8        3.17       -4.68      8.20 o 
  -4   4   8       32.17       40.79     14.88 o 
  -3   4   8      864.50      856.13     50.91 o 
  -2   4   8      522.48      486.39     22.24 o 
  -1   4   8      195.04      184.60     20.71 o 
   0   4   8      815.41      787.15     31.93 o 
   1   4   8     1190.05     1328.91     54.59 o 
   2   4   8      358.32      368.77     15.08 o 
   3   4   8      442.94      455.90     22.00 o 
   4   4   8      281.40      293.01     16.95 o 
   5   4   8      261.70      228.47     28.25 o 
   6   4   8     1060.69     1055.70     50.92 o 
   7   4   8      720.82      758.45     33.40 o 
   8   4   8       45.56       51.51     10.01 o 
   9   4   8       77.14       63.18     11.67 o 
  -8   5   8      131.10      118.05     14.80 o 
  -7   5   8       92.92       95.69     12.54 o 
  -6   5   8      231.36      257.66     17.69 o 
  -5   5   8      194.61      194.02     18.76 o 
  -4   5   8       21.94       16.00      7.98 o 
  -3   5   8      317.95      332.01     17.93 o 
  -2   5   8      683.00      648.94     27.74 o 
  -1   5   8       85.78       63.73      8.52 o 
   0   5   8       17.85       -0.30     11.00 o 
   1   5   8       13.67       13.26      4.44 o 
   2   5   8        0.59       -5.66      3.77 o 
   3   5   8       85.60       80.46      7.32 o 
   4   5   8        2.54       -2.03      7.98 o 
   5   5   8       71.07       58.65      8.59 o 
   6   5   8       16.41        6.92     15.31 o 
   7   5   8        6.11        4.01     10.78 o 
   8   5   8       49.98       51.69     13.80 o 
   9   5   8       61.82       59.43     12.72 o 
  -7   6   8      214.10      223.62     17.80 o 
  -6   6   8      236.02      226.07     16.99 o 
  -5   6   8      637.37      565.29     31.49 o 
  -4   6   8      209.90      178.89     13.94 o 
  -3   6   8       71.30       72.54     12.72 o 
  -2   6   8     1167.49     1160.19     46.82 o 
  -1   6   8      904.33      900.84     35.84 o 
   0   6   8      289.14      280.84     16.32 o 
   1   6   8     1828.89     1832.91     77.27 o 
   2   6   8     1893.42     1989.22     70.65 o 
   3   6   8      302.82      339.90     27.39 o 
   4   6   8       67.52       74.08      8.96 o 
   5   6   8       60.32       77.80      9.52 o 
   6   6   8      105.56      119.42     15.53 o 
   7   6   8      492.07      493.07     47.89 o 
   8   6   8      374.29      386.81     45.73 o 
   9   6   8       24.42       16.39      8.28 o 
  -6   7   8       43.97       32.19      9.53 o 
  -5   7   8       57.37       47.54     14.23 o 
  -4   7   8      203.32      205.58     15.33 o 
  -3   7   8      152.45      126.10     12.10 o 
  -2   7   8      149.88      131.78     14.02 o 
  -1   7   8      204.79      173.71     13.11 o 
   0   7   8      188.91      193.30     13.69 o 
   1   7   8      555.80      570.03     42.71 o 
   2   7   8     1410.45     1519.05     55.99 o 
   3   7   8      914.86      965.29     31.12 o 
   4   7   8      608.62      624.59     27.74 o 
   5   7   8     1088.27     1095.00     43.17 o 
   6   7   8      755.15      761.28     33.22 o 
   7   7   8      135.17      118.85     12.41 o 
   8   7   8      185.04      175.17     14.94 o 
   9   7   8      194.72      221.66     17.35 o 
  -5   8   8       29.69       29.33     14.23 o 
  -4   8   8      217.50      172.54     22.86 o 
  -3   8   8       93.29       66.86     10.19 o 
  -2   8   8        3.08       -2.67      6.38 o 
  -1   8   8       16.38        8.06      6.99 o 
   0   8   8        0.32        1.08      6.10 o 
   1   8   8       52.44       49.03      8.38 o 
   2   8   8        8.65        3.28      4.59 o 
   3   8   8        4.26        7.03      4.93 o 
   4   8   8       90.62       73.51     10.57 o 
   5   8   8      198.15      189.01     14.49 o 
   6   8   8      161.96      166.97     13.88 o 
   7   8   8       99.25      108.98     12.51 o 
   8   8   8       24.24       27.80      8.17 o 
   9   8   8       31.32       24.11      8.37 o 
  -4   9   8      169.97      167.79     23.29 o 
  -3   9   8      781.00      824.47     53.50 o 
  -2   9   8      622.84      617.78     42.28 o 
  -1   9   8      512.83      518.11     37.10 o 
   0   9   8      641.19      600.54     40.12 o 
   1   9   8      325.14      325.26     27.18 o 
   2   9   8      249.95      263.89     13.32 o 
   3   9   8      862.01      879.72     29.53 o 
   4   9   8      516.07      508.25     24.55 o 
   5   9   8      167.46      148.55     15.96 o 
   6   9   8      532.86      504.62     24.85 o 
   7   9   8      319.81      350.17     20.44 o 
   8   9   8        3.01       -1.85      6.52 o 
  -3  10   8       86.43       92.74     19.41 o 
  -2  10   8      142.26      155.71     22.00 o 
  -1  10   8      172.39      218.69     24.16 o 
   0  10   8      226.16      263.56     25.45 o 
   1  10   8      545.46      530.63     37.53 o 
   2  10   8      408.02      454.68     31.06 o 
   3  10   8      267.75      243.29     16.01 o 
   4  10   8      535.76      464.19     33.22 o 
   5  10   8      358.34      314.47     26.75 o 
   6  10   8      263.51      234.66     23.72 o 
   7  10   8      418.04      414.56     26.75 o 
   1  11   8       75.10       61.25     15.10 o 
   2  11   8       19.80       20.12      7.46 o 
   3  11   8        0.03       -3.11      6.90 o 
   4  11   8        0.66       -8.63      6.90 o 
   5  11   8       35.81        9.06      8.63 o 
   6  11   8       89.95       78.93     15.96 o 
   3  12   8      230.55      211.88     16.30 o 
  -5  -5   9      198.58      165.64     20.27 o 
  -4  -5   9      164.23      124.23     17.69 o 
  -3  -5   9       95.71      100.50     16.39 o 
  -2  -5   9       58.20       62.54     14.23 o 
  -1  -5   9      125.53      101.80     16.39 o 
   0  -5   9      259.84      234.23     22.86 o 
   1  -5   9      189.21      166.93     19.84 o 
  -6  -4   9       48.13       48.29      9.27 o 
  -5  -4   9      347.34      359.76     29.33 o 
  -4  -4   9      212.31      159.60     19.41 o 
  -3  -4   9       63.86       56.50     12.94 o 
  -2  -4   9      193.18      146.23     18.12 o 
  -1  -4   9      129.14      128.11     16.82 o 
   0  -4   9       70.14       71.60     13.80 o 
   1  -4   9      254.05      276.50     24.16 o 
   2  -4   9      185.10      197.56     19.84 o 
   3  -4   9      116.05      100.07     16.39 o 
  -7  -3   9       12.03       10.61     15.74 o 
  -6  -3   9       59.71       49.51     15.10 o 
  -5  -3   9       44.38       53.77      8.90 o 
  -4  -3   9       35.32       35.71     11.43 o 
  -3  -3   9       72.26       70.71      9.27 o 
  -2  -3   9        0.09       -8.45      5.64 o 
  -1  -3   9      100.62       89.32     10.07 o 
   0  -3   9        3.21       -7.76      8.20 o 
   1  -3   9       28.21        5.18      9.49 o 
   2  -3   9       20.45       13.87      6.43 o 
   3  -3   9       40.43       25.88     10.35 o 
   4  -3   9       15.04       14.23      9.49 o 
  -8  -2   9      103.58      107.27     13.24 o 
  -7  -2   9      245.24      251.58     18.12 o 
  -6  -2   9      232.15      264.85     27.18 o 
  -5  -2   9      249.03      266.05     19.41 o 
  -4  -2   9      838.28      926.23     60.83 o 
  -3  -2   9      871.22      888.73     35.84 o 
  -2  -2   9      459.50      423.51     22.22 o 
  -1  -2   9      486.20      487.19     29.77 o 
   0  -2   9      360.22      337.23     20.27 o 
   1  -2   9      110.72      105.54     11.58 o 
   2  -2   9       44.61       46.02      6.78 o 
   3  -2   9       22.10       26.74     12.94 o 
   4  -2   9      130.38      122.93     10.78 o 
   5  -2   9      348.10      370.98     18.98 o 
  -8  -1   9       36.82       44.89     11.43 o 
  -7  -1   9       87.02       81.66     11.48 o 
  -6  -1   9      197.81      206.83     15.35 o 
  -5  -1   9       59.04       52.08      9.27 o 
  -4  -1   9       72.64       76.10      9.75 o 
  -3  -1   9      321.83      325.93     20.27 o 
  -2  -1   9       85.61       86.37      9.44 o 
  -1  -1   9      174.67      201.49     13.57 o 
   0  -1   9      997.33     1078.48     41.49 o 
   1  -1   9      533.98      612.43     27.24 o 
   2  -1   9       90.65      100.89      7.55 o 
   3  -1   9      328.11      369.49     19.84 o 
   4  -1   9      357.62      410.99     16.48 o 
   5  -1   9      117.53      131.68     19.63 o 
   6  -1   9      139.33      125.17     10.43 o 
  -8   0   9       45.32       56.63     11.17 o 
  -7   0   9       80.55       84.14     22.00 o 
  -6   0   9       24.54       19.26      8.04 o 
  -5   0   9        4.89       10.14      6.71 o 
  -4   0   9       49.63       38.42      8.08 o 
  -3   0   9        2.53        0.23      7.98 o 
  -2   0   9       37.84       33.61     13.59 o 
  -1   0   9        0.37        4.74      5.49 o 
   0   0   9        0.41       -6.00      5.82 o 
   1   0   9        5.73        0.76      5.59 o 
   2   0   9        5.85       -1.65      2.50 o 
   3   0   9      107.76      114.81      8.14 o 
   4   0   9      275.93      292.60     13.58 o 
   5   0   9       21.77       20.79      6.17 o 
   6   0   9        3.31       -4.74      4.76 o 
   7   0   9       47.51       31.80      7.37 o 
  -8   1   9      262.29      285.47     19.89 o 
  -7   1   9      200.47      219.70     17.01 o 
  -6   1   9      203.73      242.93     16.83 o 
  -5   1   9      630.41      709.05     50.04 o 
  -4   1   9      621.74      596.56     26.84 o 
  -3   1   9      338.15      281.99     16.32 o 
  -2   1   9      140.75      172.11     12.51 o 
  -1   1   9       17.01       31.91     11.65 o 
   0   1   9       70.63       74.42     21.57 o 
   1   1   9      588.44      663.04     56.95 o 
   2   1   9      406.79      416.59     30.84 o 
   3   1   9      113.83      101.73     18.33 o 
   4   1   9      170.85      161.52     12.51 o 
   5   1   9       90.47       95.07      8.41 o 
   6   1   9        0.13       -2.02      4.70 o 
   7   1   9       18.12       21.40      7.98 o 
  -8   2   9       66.46       50.59     11.21 o 
  -7   2   9      112.37       86.23     12.28 o 
  -6   2   9       10.88       -7.06      7.55 o 
  -5   2   9      237.45      257.02     16.70 o 
  -4   2   9      927.78      915.66     53.07 o 
  -3   2   9      405.74      385.45     28.69 o 
  -2   2   9      890.32      972.34     38.29 o 
  -1   2   9     2683.49     2615.35     90.68 o 
   0   2   9     1634.16     1677.69    100.57 o 
   1   2   9      694.14      790.51     32.46 o 
   2   2   9      854.88      972.08     38.24 o 
   3   2   9      316.11      339.29     16.39 o 
   4   2   9      365.36      362.02     31.71 o 
   5   2   9      750.83      762.84     25.20 o 
   6   2   9      254.48      279.05     39.90 o 
   7   2   9       70.46       72.49      8.65 o 
   8   2   9      187.88      201.94     13.37 o 
  -8   3   9       50.57       56.07     11.60 o 
  -7   3   9        8.13        5.08      8.39 o 
  -6   3   9        1.05       -6.89      7.05 o 
  -5   3   9        2.19       -2.96      6.90 o 
  -4   3   9       14.27       29.97      8.22 o 
  -3   3   9       13.40       14.95      6.74 o 
  -2   3   9        1.99       -3.77      6.25 o 
  -1   3   9      210.93      221.07     14.47 o 
   0   3   9      538.05      527.56     24.09 o 
   1   3   9       80.60      101.22     10.36 o 
   2   3   9       60.71       48.64      8.50 o 
   3   3   9      347.26      354.77     19.04 o 
   4   3   9       65.98       62.31      9.12 o 
   5   3   9        3.63       -0.39      5.88 o 
   6   3   9       75.65       81.25     11.19 o 
   7   3   9      166.49      166.68     15.04 o 
   8   3   9      263.96      299.15     20.59 o 
  -7   4   9      142.90      133.27     14.09 o 
  -6   4   9      328.59      347.31     20.99 o 
  -5   4   9       89.63       86.17     20.06 o 
  -4   4   9      204.65      194.01     14.43 o 
  -3   4   9      974.90      940.71     37.96 o 
  -2   4   9      440.38      398.13     20.43 o 
  -1   4   9      649.84      733.13     47.89 o 
   0   4   9     2517.17     2601.50     90.52 o 
   1   4   9     1788.26     1925.05    121.51 o 
   2   4   9      384.64      455.18     42.49 o 
   3   4   9       67.14       55.55      7.82 o 
   4   4   9        3.68        0.00      5.74 o 
   5   4   9       54.68       46.23      9.27 o 
   6   4   9      176.74      166.93     15.10 o 
   7   4   9       27.42        9.60      7.34 o 
   8   4   9        3.39        2.64      7.38 o 
  -7   5   9       10.08        3.17      8.59 o 
  -6   5   9      163.43      187.84     15.64 o 
  -5   5   9      460.71      431.91     23.09 o 
  -4   5   9      121.11      112.82     11.79 o 
  -3   5   9      409.84      355.70     26.75 o 
  -2   5   9     1004.58      962.51     38.75 o 
  -1   5   9      532.74      581.22     26.38 o 
   0   5   9      885.87      910.40     36.76 o 
   1   5   9     1281.62     1339.01     50.50 o 
   2   5   9      302.25      357.79     29.55 o 
   3   5   9      403.75      341.72     18.73 o 
   4   5   9     1282.60     1357.45     51.64 o 
   5   5   9      443.06      473.31     42.28 o 
   6   5   9       55.86       52.56      9.40 o 
   7   5   9      207.33      192.85     15.83 o 
   8   5   9      156.52      140.84     25.67 o 
  -6   6   9        8.10        7.35      8.19 o 
  -5   6   9       18.38       12.07      7.87 o 
  -4   6   9        3.48        3.13      7.15 o 
  -3   6   9        0.41       -9.12      6.08 o 
  -2   6   9       51.21       58.20      9.32 o 
  -1   6   9      214.99      218.19     15.08 o 
   0   6   9       97.48       88.09     10.52 o 
   1   6   9       10.06        8.08      6.99 o 
   2   6   9        0.21       -2.74      6.43 o 
   3   6   9       72.17       66.22     12.72 o 
   4   6   9      324.79      284.76     17.57 o 
   5   6   9      428.58      424.83     22.86 o 
   6   6   9      126.70      151.98     13.55 o 
   7   6   9      132.10      131.88     17.69 o 
   8   6   9      304.88      318.05     24.59 o 
  -6   7   9       37.28       38.67     22.21 o 
  -5   7   9      129.74      159.48     14.60 o 
  -4   7   9      520.75      556.80     27.02 o 
  -3   7   9      214.26      196.37     14.99 o 
  -2   7   9      188.15      161.31     13.68 o 
  -1   7   9      480.74      440.90     26.96 o 
   0   7   9      187.17      208.89     15.10 o 
   1   7   9       62.66       57.53      9.27 o 
   2   7   9      113.11      124.63     12.02 o 
   3   7   9        0.84        2.85      5.74 o 
   4   7   9       48.85       49.03      9.01 o 
   5   7   9      374.42      373.66     21.02 o 
   6   7   9       98.68      114.31     12.10 o 
   7   7   9        2.50        2.22      6.62 o 
   8   7   9        0.09       -3.18      6.78 o 
  -5   8   9       85.85       94.46     20.27 o 
  -4   8   9      203.90      195.92     16.03 o 
  -3   8   9      225.94      210.92     16.34 o 
  -2   8   9      138.20      146.98     17.69 o 
  -1   8   9      537.95      586.24     53.28 o 
   0   8   9     1011.76     1028.77     45.74 o 
   1   8   9      410.69      419.13     22.24 o 
   2   8   9      465.12      501.99     24.85 o 
   3   8   9      876.00      890.43     36.86 o 
   4   8   9      369.05      374.69     20.99 o 
   5   8   9      266.48      271.06     33.43 o 
   6   8   9      360.48      363.40     20.89 o 
   7   8   9      152.53      156.27     14.16 o 
   8   8   9      177.74      172.43     36.45 o 
  -4   9   9       30.93        2.16     12.51 o 
  -3   9   9        2.16        7.76     11.21 o 
  -2   9   9       19.14       16.82     12.51 o 
  -1   9   9       44.82       31.92     13.37 o 
   0   9   9       66.85       63.41     14.67 o 
   1   9   9      138.46      136.15     12.94 o 
   2   9   9      182.29      172.38     14.60 o 
   3   9   9      558.32      505.13     25.10 o 
   4   9   9      647.60      668.72     30.63 o 
   5   9   9      158.75      185.85     15.38 o 
   6   9   9       18.21       15.30      7.86 o 
   7   9   9       48.65       60.55     10.32 o 
  -2  10   9      189.41      196.69     25.02 o 
  -1  10   9       46.98       28.47     13.37 o 
   0  10   9      134.91      131.13     19.41 o 
   1  10   9      266.17      278.66     26.74 o 
   2  10   9       50.61       56.94     14.23 o 
   4  10   9       96.89       74.62     14.67 o 
   5  10   9        2.95        3.88      8.63 o 
   6  10   9        8.56       11.46      7.61 o 
   0  11   9      268.33      282.54     28.04 o 
   4  11   9      342.74      297.64     26.74 o 
   5  11   9      468.53      359.78     30.20 o 
  -4  -4  10       69.31       62.97     15.10 o 
  -3  -4  10       84.43      101.79     16.82 o 
  -2  -4  10       35.75       31.06     12.51 o 
  -1  -4  10       33.17       21.14     12.08 o 
   0  -4  10       29.26       20.27     11.65 o 
  -5  -3  10       97.16       83.15     10.80 o 
  -4  -3  10      182.53      187.90     14.73 o 
  -3  -3  10       93.57       92.43     15.96 o 
  -2  -3  10      169.87      181.17     20.70 o 
  -1  -3  10      280.26      290.31     25.45 o 
   0  -3  10      135.16      129.40     17.69 o 
   1  -3  10      176.04      178.58     20.70 o 
  -6  -2  10        7.99       16.30      8.66 o 
  -5  -2  10        0.09       -0.42      7.36 o 
  -4  -2  10       94.02       99.91     11.65 o 
  -3  -2  10      157.16      138.36     12.63 o 
  -2  -2  10        5.88       -3.61      6.38 o 
  -1  -2  10        9.38        3.45      6.71 o 
   0  -2  10       48.87       54.32      9.44 o 
   1  -2  10       56.13       42.81     13.59 o 
   2  -2  10      333.68      371.84     32.78 o 
   4  -2  10       95.33       87.56     10.35 o 
  -7  -1  10      127.72      139.97     14.16 o 
  -6  -1  10      215.18      274.07     18.41 o 
  -5  -1  10      237.47      257.44     19.41 o 
  -4  -1  10      158.53      136.84     12.80 o 
  -3  -1  10       52.94       55.45      9.30 o 
  -2  -1  10       23.10       21.79      7.77 o 
  -1  -1  10       56.43       56.35      9.92 o 
   0  -1  10       35.50       38.85      8.38 o 
   1  -1  10        6.30        0.62      6.74 o 
   2  -1  10       73.42       73.76     16.82 o 
   3  -1  10      109.24      129.40     20.70 o 
   4  -1  10       11.68        1.21      6.47 o 
   5  -1  10        3.12       -1.80     14.67 o 
  -7   0  10       69.71       81.98     15.31 o 
  -6   0  10      185.19      209.21     16.52 o 
  -5   0  10      246.62      253.34     23.08 o 
  -4   0  10       88.58      103.46     11.59 o 
  -3   0  10      348.74      377.44     20.43 o 
  -2   0  10      783.44      849.19     81.76 o 
  -1   0  10      294.43      293.01     18.55 o 
   0   0  10      169.35      181.10     14.02 o 
   1   0  10      356.41      409.33     21.49 o 
   2   0  10      278.88      298.94     28.47 o 
   3   0  10      340.74      383.06     33.22 o 
   4   0  10      324.55      369.22     16.14 o 
   5   0  10      120.40      119.86     10.25 o 
   6   0  10      130.51      141.09     11.21 o 
  -7   1  10        4.96       -2.37      8.23 o 
  -6   1  10        1.48       -8.75      7.12 o 
  -5   1  10       17.39        9.38      8.04 o 
  -4   1  10        1.55       -0.75      6.69 o 
  -3   1  10        0.68       -8.69      5.79 o 
  -2   1  10      184.66      199.65     21.35 o 
  -1   1  10      225.38      217.14     14.95 o 
   0   1  10       47.43       34.77      8.23 o 
   1   1  10      304.73      315.76     18.58 o 
   2   1  10      461.20      503.87     36.67 o 
   3   1  10       24.92       15.10     13.80 o 
   4   1  10        0.70        2.36      7.33 o 
   5   1  10       60.71       68.69      8.31 o 
   6   1  10      139.02      157.96     27.82 o 
  -7   2  10       89.80       95.51     13.59 o 
  -6   2  10       59.22       55.62     10.93 o 
  -5   2  10       58.83       45.04     11.86 o 
  -4   2  10       29.75       22.96     13.16 o 
  -3   2  10        1.21       -3.02      6.40 o 
  -2   2  10       32.98       40.53      8.69 o 
  -1   2  10      119.46      146.81     27.82 o 
   0   2  10      104.22      106.00     16.39 o 
   1   2  10       24.62       22.17      7.55 o 
   2   2  10        0.07        6.90     11.21 o 
   3   2  10        0.01       -4.31     11.21 o 
   4   2  10        0.03        3.26      4.42 o 
   5   2  10       39.28       44.69      6.98 o 
   6   2  10       49.83       41.21      7.33 o 
   7   2  10        0.03       -8.38      5.58 o 
  -7   3  10      216.74      304.83     20.57 o 
  -6   3  10      306.11      334.71     20.88 o 
  -5   3  10      158.07      145.71     13.99 o 
  -4   3  10      580.19      531.24     26.21 o 
  -3   3  10      790.16      770.39     34.73 o 
  -2   3  10      419.35      435.07     47.24 o 
  -1   3  10      562.69      589.53     27.15 o 
   0   3  10      396.91      444.39     26.31 o 
   1   3  10      106.37      142.40     18.33 o 
   2   3  10      451.28      506.89     36.67 o 
   3   3  10      697.74      792.54     50.48 o 
   4   3  10      105.76       92.73     11.50 o 
   5   3  10       17.36       12.23      7.56 o 
   6   3  10       52.91       63.55     11.19 o 
   7   3  10       33.89       33.74     10.25 o 
  -6   4  10       63.84       61.50     12.72 o 
  -5   4  10       29.60       30.41      9.52 o 
  -4   4  10       78.16      107.21     12.15 o 
  -3   4  10      748.80      754.23     72.05 o 
  -2   4  10      823.29      810.65     34.78 o 
  -1   4  10      297.93      296.21     18.00 o 
   0   4  10      222.14      229.47     16.01 o 
   1   4  10      139.87      144.96     12.94 o 
   2   4  10       82.17      104.81     17.68 o 
   3   4  10      428.92      505.59     37.53 o 
   4   4  10      443.28      453.43     29.77 o 
   5   4  10      270.05      284.60     18.42 o 
   6   4  10      681.48      703.40     78.52 o 
   7   4  10      610.04      606.78     55.44 o 
  -6   5  10       90.05       89.54     12.64 o 
  -5   5  10      144.73      171.40     15.17 o 
  -4   5  10       58.40       38.20      9.70 o 
  -3   5  10      157.55      175.48     14.60 o 
  -2   5  10      335.34      343.32     30.41 o 
  -1   5  10      224.31      207.44     15.71 o 
   0   5  10       91.79       74.65     10.62 o 
   1   5  10        0.06       -5.53      7.98 o 
   2   5  10       21.65        0.43     11.65 o 
   3   5  10       30.17       32.78     13.80 o 
   4   5  10       14.50        4.73      6.04 o 
   5   5  10       13.22        5.50     11.43 o 
   6   5  10       18.90       10.23      7.64 o 
   7   5  10       32.24       38.95      9.84 o 
  -5   6  10      330.37      302.37     20.02 o 
  -4   6  10      282.33      246.38     23.08 o 
  -3   6  10      171.89      181.88     15.17 o 
  -2   6  10      960.51      978.72     62.13 o 
  -1   6  10     1049.32     1048.42     42.55 o 
   0   6  10      277.03      256.95     17.90 o 
   1   6  10      455.89      502.60     26.75 o 
   2   6  10      545.20      572.91     40.12 o 
   3   6  10      160.72      152.70     21.57 o 
   4   6  10      154.47      216.97     25.45 o 
   5   6  10      109.14       90.95     20.49 o 
   6   6  10       63.43       39.77      9.63 o 
   7   6  10      282.29      267.56     22.00 o 
  -5   7  10       34.51       26.41      9.57 o 
  -4   7  10       98.31       88.91     11.85 o 
  -3   7  10       87.61       96.88     11.98 o 
  -2   7  10       58.51       38.42      9.52 o 
  -1   7  10      115.31      100.26     12.04 o 
   0   7  10       52.15       58.00     10.21 o 
   1   7  10      119.01      139.27     13.59 o 
   2   7  10      794.72      856.67     36.90 o 
   3   7  10      646.58      667.84     45.73 o 
   4   7  10      106.37      126.81     21.14 o 
   5   7  10      157.68      188.89     29.12 o 
   6   7  10      243.34      272.24     47.02 o 
   7   7  10       87.77       88.76     19.84 o 
  -4   8  10       61.34       28.42     10.05 o 
  -3   8  10       54.79       25.45      9.57 o 
  -2   8  10       13.87       -2.07      7.61 o 
  -1   8  10       24.84       41.75      9.60 o 
   0   8  10        0.66        0.48      7.61 o 
   1   8  10       28.76       19.27      8.66 o 
   2   8  10        1.39       -1.43      7.43 o 
   3   8  10       25.29       22.43     13.80 o 
   4   8  10        1.32       -6.04     12.08 o 
   5   8  10       30.83       25.87      8.50 o 
   6   8  10       64.58       49.30      9.84 o 
   7   8  10       65.06       68.78     11.41 o 
  -2   9  10      311.82      320.50     30.63 o 
  -1   9  10      178.13      164.28     15.24 o 
   0   9  10      224.73      196.46     16.32 o 
   1   9  10      126.38      147.74     14.33 o 
   2   9  10       63.96       42.27     15.96 o 
   3   9  10      428.34      474.52     37.53 o 
   4   9  10      396.44      425.77     34.51 o 
   5   9  10       69.87       50.64     10.25 o 
   6   9  10      150.60      138.59     14.12 o 
  -1  10  10      181.88      189.36     24.16 o 
   0  10  10      199.82      222.15     25.02 o 
   1  10  10      415.43      383.07     32.35 o 
   4  10  10      127.30      139.75     20.70 o 
   5  10  10      131.32      116.68     13.20 o 
  -4  -2  11      140.75      150.50     14.16 o 
  -3  -2  11      191.55      206.18     38.17 o 
  -2  -2  11      115.72      105.50     12.04 o 
  -1  -2  11       78.62       77.73     11.13 o 
   0  -2  11       58.44       51.76     10.52 o 
  -5  -1  11       32.11       48.63     22.64 o 
  -4  -1  11       21.02       15.84      8.83 o 
  -3  -1  11      164.44      146.14     13.88 o 
  -2  -1  11      123.59      129.67     13.07 o 
  -1  -1  11      141.92      155.68     17.69 o 
   0  -1  11      583.06      654.90     30.50 o 
   1  -1  11      492.84      572.89     40.98 o 
   2  -1  11      112.42      122.93     21.14 o 
   3  -1  11      101.30      106.97     20.27 o 
  -5   0  11        0.30        2.69      9.27 o 
  -4   0  11        2.79        2.45      7.61 o 
  -3   0  11        2.18        8.20      7.93 o 
  -2   0  11       12.08        4.96      7.32 o 
  -1   0  11        2.37        3.02      7.32 o 
   0   0  11        0.02       -8.76      6.84 o 
   1   0  11       10.01       24.31      9.27 o 
   2   0  11        9.14      -12.08     12.94 o 
   3   0  11       42.31       32.35     16.82 o 
   4   0  11      204.39      229.48     27.61 o 
  -6   1  11       93.24       89.29     14.02 o 
  -5   1  11      201.88      245.06     20.06 o 
  -4   1  11      202.70      230.16     16.91 o 
  -3   1  11      117.27      129.86     13.27 o 
  -2   1  11      124.88      112.13     12.19 o 
  -1   1  11       93.35      108.49     17.25 o 
   0   1  11      152.12      176.90     14.60 o 
   1   1  11      497.95      548.98     27.14 o 
   2   1  11      399.44      358.91     32.35 o 
   3   1  11       74.11       77.64     18.98 o 
   4   1  11       28.38       33.64     15.96 o 
   5   1  11       17.68       40.54     17.25 o 
  -6   2  11       11.83        5.86      8.83 o 
  -5   2  11       42.79       68.91     22.21 o 
  -4   2  11      278.26      331.62     20.27 o 
  -3   2  11      178.73      186.37     15.56 o 
  -2   2  11      108.32       99.20     12.08 o 
  -1   2  11      311.76      339.43     19.83 o 
   0   2  11      216.57      251.84     17.07 o 
   1   2  11       72.13       73.91     11.24 o 
   2   2  11      163.11      198.42     24.16 o 
   3   2  11      167.25      171.24     24.16 o 
   4   2  11      243.76      258.38     29.33 o 
   5   2  11      495.38      559.94     42.71 o 
  -5   3  11        1.36       -0.65      7.62 o 
  -4   3  11        0.14        6.23      7.77 o 
  -3   3  11        3.49       18.98      8.54 o 
  -2   3  11       23.46       12.53      7.91 o 
  -1   3  11        1.79        3.99      6.99 o 
   0   3  11       70.43       70.40     10.52 o 
   1   3  11       11.55        8.07      8.17 o 
   2   3  11        3.37       -4.74     11.65 o 
   3   3  11       96.07       86.70     18.98 o 
   4   3  11       79.27       71.60     19.41 o 
   5   3  11       25.60       18.98     15.96 o 
   6   3  11       47.60       39.20     10.87 o 
  -5   4  11       62.08       64.32     11.72 o 
  -4   4  11       57.95       56.33     12.08 o 
  -3   4  11      301.81      339.54     27.61 o 
  -2   4  11      220.66      236.08     17.23 o 
  -1   4  11       94.23       86.96     11.88 o 
   0   4  11      172.49      168.96     37.74 o 
   1   4  11      124.83      153.94     14.47 o 
   2   4  11       13.13       10.35     13.37 o 
   3   4  11        4.47       13.80     14.23 o 
   4   4  11       20.94       37.96     16.82 o 
   5   4  11        5.46       18.12     15.53 o 
   6   4  11       91.58       78.67     12.64 o 
  -5   5  11      357.04      363.34     22.52 o 
  -4   5  11      224.76      232.47     17.96 o 
  -3   5  11      248.72      208.16     16.88 o 
  -2   5  11      318.20      289.36     34.29 o 
  -1   5  11       83.46       91.97     13.59 o 
   0   5  11      182.73      221.96     16.93 o 
   1   5  11      571.77      679.76     31.57 o 
   2   5  11      296.38      291.60     29.33 o 
   3   5  11      241.59      225.60     26.74 o 
   4   5  11      584.38      664.80     47.89 o 
   5   5  11      328.38      370.11     34.08 o 
   6   5  11       77.06       84.48     20.06 o 
  -4   6  11        0.00        5.27     10.78 o 
  -3   6  11        3.52        3.22      8.35 o 
  -2   6  11        5.11        4.64      8.38 o 
  -1   6  11       77.27       80.59     20.70 o 
   0   6  11       57.97       36.44     10.06 o 
   1   6  11       19.51        2.80      8.23 o 
   2   6  11       33.75       46.15     16.39 o 
   3   6  11       56.99       56.07     16.82 o 
   4   6  11      235.97      298.50     31.49 o 
   5   6  11      467.19      605.67     44.86 o 
   6   6  11      186.94      196.02     19.19 o 
  -3   7  11      268.71      253.51     18.74 o 
  -2   7  11      156.78      136.71     16.61 o 
  -1   7  11      127.60      130.76     13.88 o 
   0   7  11       24.79       17.77      9.13 o 
   1   7  11       44.86       44.04     10.66 o 
   2   7  11      210.67      267.44     28.47 o 
   3   7  11       64.91       51.76     16.82 o 
   4   7  11       39.91       24.15     15.96 o 
   5   7  11      173.81      168.66     25.02 o 
   6   7  11       78.28       84.54     19.41 o 
  -2   8  11       46.09       53.21     11.10 o 
  -1   8  11      166.72      180.61     16.32 o 
   0   8  11      531.91      612.47     43.79 o 
   1   8  11      248.06      240.66     18.76 o 
   2   8  11      129.59      105.68     21.14 o 
   3   8  11      261.65      270.03     29.33 o 
   4   8  11      144.46      161.75     24.16 o 
   5   8  11      142.06      169.09     24.16 o 
  -1   9  11        7.60        3.76      9.60 o 
   0   9  11       29.23       29.53     10.52 o 
   1   9  11       69.45       77.99     15.10 o 
   2   9  11       34.18       43.13     16.39 o 
   3   9  11       74.45       67.72     18.98 o 
   4   9  11      217.00      300.22     31.06 o 
  -2   0  12      362.52      433.06     25.24 o 
  -1   0  12      248.46      281.09     22.00 o 
   0   0  12      132.76      140.19     20.27 o 
   1   0  12       99.51       98.34     20.27 o 
  -3   1  12        5.62       -5.58      8.08 o 
  -2   1  12      105.60      103.19     13.24 o 
  -1   1  12      207.87      239.39     18.15 o 
   0   1  12       65.79       58.39     11.72 o 
   1   1  12      114.67      108.27     20.27 o 
   2   1  12      238.37      275.20     30.63 o 
  -4   2  12       46.82       51.42     21.78 o 
  -3   2  12       44.41       42.03     10.66 o 
  -2   2  12       86.76       95.61     20.27 o 
  -1   2  12      118.14      125.70     14.34 o 
   0   2  12       64.19       53.92     11.59 o 
   1   2  12        6.51       -2.16     12.51 o 
   2   2  12       14.04       13.80     16.39 o 
   3   2  12       19.81       47.88     18.12 o 
  -4   3  12      137.51      140.92     15.10 o 
  -3   3  12      211.21      213.94     17.54 o 
  -2   3  12      112.73      137.51     14.63 o 
  -1   3  12      156.96      176.88     16.17 o 
   0   3  12      201.81      196.56     16.77 o 
   1   3  12      108.79      103.52     19.84 o 
   2   3  12      235.29      298.07     31.06 o 
   3   3  12      409.23      466.75     39.69 o 
   4   3  12      113.68      111.72     22.86 o 
  -3   4  12       52.69       46.14     10.82 o 
  -2   4  12       85.78      104.18     14.67 o 
  -1   4  12       24.20        2.09      8.66 o 
   0   4  12       30.48        4.24     20.27 o 
   1   4  12       51.57       60.82     17.68 o 
   2   4  12       67.56       75.05     19.41 o 
   3   4  12      252.66      340.34     33.65 o 
   4   4  12      307.87      350.27     34.94 o 
  -3   5  12       23.61       15.10     13.16 o 
  -2   5  12       11.92        0.52      9.49 o 
  -1   5  12        1.94       -9.73      8.04 o 
   0   5  12        0.05       -8.97      8.04 o 
   1   5  12       14.64        6.47     13.80 o 
   2   5  12       31.74       58.23     18.55 o 
   3   5  12        1.21       15.53     15.96 o 
   4   5  12       10.86       11.65     17.68 o 
  -2   6  12      133.66      148.16     15.56 o 
  -1   6  12      257.88      277.45     19.82 o 
   0   6  12      111.64      104.03     16.18 o 
   1   6  12      138.95      137.17     22.43 o 
   2   6  12      168.91      213.52     27.17 o 
   3   6  12       70.65       60.39     19.84 o 
   4   6  12       85.10       84.97     21.57 o 
  -1   7  12      161.69      161.07     16.17 o 
   0   7  12      159.50      135.07     19.41 o 
   1   7  12      127.66      137.60     22.86 o 
   2   7  12      454.87      595.74     45.73 o 
   3   7  12      560.51      596.62     46.16 o 
   1   8  12        0.09        0.86     15.10 o 
   2   8  12        0.51      -12.08     14.66 o 
                                                 
